# Supplementary material for: Restoration of biofuel production levels and increased tolerance under ionic liquid stress is enabled by a mutation in the essential Escherichia coli gene cydC
Source: Microb Cell Fact. 2018 Oct 8;17:159. doi: 10.1186/s12934-018-1006-8 (PMC6174563; doi:10.1186/s12934-018-1006-8)
Supplement: Supplementary file 2 — Additional file 2. Phylogenetic analysis of cydC and cydB genomic co-occurrence in bacterial genomes. [file 12934_2018_1006_MOESM2_ESM.txt]

taxonomyId	orth15010 (cydC Homologs)	orth14865 (cydB Homologs)	Genome
436308	0	0	Nitrosopumilus maritimus SCM1
228908	0	0	Nanoarchaeum equitans Kin4-M
374847	0	0	Candidatus Korarchaeum cryptofilum OPF8
368408	0	0	Thermofilum pendens Hrk 5
410359	0	0	Pyrobaculum calidifontis JCM 11548
384616	0	0	Pyrobaculum islandicum DSM 4184
444157	0	0	Thermoproteus neutrophilus V24Sta
178306	0	0	Pyrobaculum aerophilum str. IM2
340102	0	0	Pyrobaculum arsenaticum DSM 13514
572478	0	0	Vulcanisaeta distributa DSM 14429
397948	0	0	Caldivirga maquilingensis IC-167
399549	0	0	Metallosphaera sedula DSM 5348
273057	0	0	Sulfolobus solfataricus P2
555311	0	0	Sulfolobus solfataricus 98/2
426118	0	0	Sulfolobus islandicus M.16.4
425944	0	0	Sulfolobus islandicus L.D.8.5
427317	0	0	Sulfolobus islandicus M.14.25
427318	0	0	Sulfolobus islandicus M.16.27
439386	0	0	Sulfolobus islandicus Y.G.57.14
419942	0	0	Sulfolobus islandicus Y.N.15.51
429572	0	0	Sulfolobus islandicus L.S.2.15
273063	0	0	Sulfolobus tokodaii str. 7
330779	0	0	Sulfolobus acidocaldarius DSM 639
453591	0	0	Ignicoccus hospitalis KIN4/I
399550	0	0	Staphylothermus marinus F1
765177	0	0	Desulfurococcus mucosus DSM 2162
490899	0	0	Desulfurococcus kamchatkensis 1221n
272557	0	0	Aeropyrum pernix K1
415426	0	0	Hyperthermus butylicus DSM 5456
694429	0	0	Pyrolobus fumarii 1A, DSM 11204
439481	0	0	Aciduliprofundum boonei T469
273075	0	0	Thermoplasma acidophilum DSM 1728
273116	0	0	Thermoplasma volcanium GSS1
263820	0	0	Picrophilus torridus DSM 9790
333146	0	0	Ferroplasma acidarmanus fer1
186497	0	0	Pyrococcus furiosus DSM 3638
272844	0	0	Pyrococcus abyssi GE5
70601	0	0	Pyrococcus horikoshii OT3
604354	0	0	Thermococcus sibiricus MM 739
588319	0	0	Palaeococcus ferrophilus DMJ, DSM 13482
523850	0	0	Thermococcus onnurineus NA1
593117	0	0	Thermococcus gammatolerans EJ3
69014	0	0	Thermococcus kodakaraensis KOD1
190192	0	0	Methanopyrus kandleri AV19
579137	0	0	Methanocaldococcus vulcanius M7
573064	0	0	Methanocaldococcus fervens AG86
644281	0	0	Methanocaldococcus sp. FS406-22
243232	0	0	Methanocaldococcus jannaschii DSM 2661
419665	0	0	Methanococcus aeolicus Nankai-3
456320	0	0	Methanococcus voltae A3
406327	0	0	Methanococcus vannielii SB
267377	0	0	Methanococcus maripaludis S2
402880	0	0	Methanococcus maripaludis C5
444158	0	0	Methanococcus maripaludis C6
426368	0	0	Methanococcus maripaludis C7
523846	0	0	Methanothermus fervidus DSM 2088
187420	0	0	Methanothermobacter thermautotrophicus str. Delta H
339860	0	0	Methanosphaera stadtmanae DSM 3091
634498	0	0	Methanobrevibacter ruminantium M1
483214	0	0	Methanobrevibacter smithii DSM 2375
420247	0	0	Methanobrevibacter smithii ATCC 35061
589924	0	0	Ferroglobus placidus DSM 10642
572546	0	0	Archaeoglobus profundus DSM 5631
693661	0	0	Archaeoglobus veneficus SNP6, DSM 11195
224325	0	0	Archaeoglobus fulgidus DSM 4304
410358	0	0	Methanocorpusculum labreanum Z
679926	0	0	Methanoplanus petrolearius SEBR 4847, DSM 11571
521011	0	0	Candidatus Methanosphaerula palustris E1-9c
368407	0	0	Methanoculleus marisnigri JR1
323259	0	0	Methanospirillum hungatei JF-1
456442	0	0	Candidatus Methanoregula boonei 6A8
349307	0	0	Methanosaeta thermophila PT
269797	0	0	Methanosarcina barkeri str. fusaro
192952	0	0	Methanosarcina mazei Goe1
188937	0	0	Methanosarcina acetivorans C2A
547558	0	0	Methanohalophilus mahii DSM 5219
679901	0	0	Methanosalsum zhilinae WeN5, DSM 4017
259564	0	0	Methanococcoides burtonii DSM 6242
867904	0	0	Methanomethylovorans hollandica DSM 15978
304371	0	0	Methanocella paludicola SANAE
64091	0	0	Halobacterium sp. NRC-1
478009	0	0	Halobacterium salinarum R1
348780	0	0	Natronomonas pharaonis DSM 2160
519442	0	0	Halorhabdus utahensis DSM 12940
272569	0	0	Haloarcula marismortui ATCC 43049
485914	0	0	Halomicrobium mukohataei DSM 12286
694430	0	0	Natronococcus occultus SP4, DSM 3396
543526	0	0	Haloterrigena turkmenica DSM 5511
547559	0	0	Natrialba magadii ATCC 43099
416348	0	0	Halorubrum lacusprofundi ATCC 49239
362976	0	0	Haloquadratum walsbyi DSM 16790
309800	0	0	Haloferax volcanii DS2
469382	0	0	Halogeometricum borinquense PR3, DSM 11551
284813	0	0	Encephalitozoon cuniculi GB-M1
403673	0	0	Batrachochytrium dendrobatidis JEL423
4837	0	0	Phycomyces blakesleeanus
64495	0	0	Rhizopus oryzae
36080	0	0	Mucor circinelloides CBS277.49
365493	0	0	Sporobolomyces roseus IAM 13481
203908	0	0	Melampsora laricis-populina
56615	0	0	Puccinia graminis f. sp. tritici 2
578456	0	0	Tremella mesenterica DSM 1558
214684	0	0	Cryptococcus neoformans var. neoformans JEC21
235443	0	0	Cryptococcus neoformans grubii h99 2
578458	0	0	Schizophyllum commune H4-8
240176	0	0	Coprinopsis cinerea okayama7#130
5322	0	0	Pleurotus ostreatus PC15
578457	0	0	Serpula lacrymans var. lacrymans S7.9
273507	0	0	Phanerochaete chrysosporium RP-78
13563	0	0	Heterobasidion annosum
561896	0	0	Postia placenta Mad-698-R
402676	0	0	Schizosaccharomyces japonicus yFS275
483514	0	0	Schizosaccharomyces octosporus yfs286 2
284812	0	0	Schizosaccharomyces pombe 972h- 2
4896	0	0	Schizosaccharomyces pombe
5180	0	0	Sclerotinia sclerotiorum 1
40559	0	0	Botrytis cinerea 1
526221	0	0	Verticillium albo-atrum vams.102 1
498257	0	0	Verticillium dahliae vdls.17 1
452589	0	0	Trichoderma atroviride IMI 206040
413071	0	0	Trichoderma virens Gv29-8
431241	0	0	Trichoderma reesei QM6a
660122	0	0	Nectria haematococca mpVI 77-13-4
229533	0	0	Gibberella zeae PH-1
334819	0	0	Fusarium verticillioides 3
59765	0	0	Fusarium oxysporum f. sp. lycopersici 2
242507	0	0	Magnaporthe grisea 70-15 6
510953	0	0	Neurospora discreta FGSC 8579
510951	0	0	Neurospora tetrasperma FGSC 2508
578455	0	0	Thielavia terrestris NRRL 8126
573729	0	0	Myceliophthora thermophila ATCC 42464
306901	0	0	Chaetomium globosum CBS 148.51
38033	0	0	Chaetomium globosum 1
162425	0	0	Aspergillus nidulans fgsc a4 1
602072	0	0	Aspergillus carbonarius
380704	0	0	Aspergillus niger ATCC 1015
33178	0	0	Aspergillus terreus 1
5059	0	0	Aspergillus flavus 2
502779	0	0	Paracoccidioides brasiliensis pb01 1
502780	0	0	Paracoccidioides brasiliensis pb18 1
482561	0	0	Paracoccidioides brasiliensis pb03 1
559297	0	0	Blastomyces dermatitidis er-3 1
559298	0	0	Blastomyces dermatitidis slh14081 1
447093	0	0	Histoplasma capsulatum g186ar 2
339724	0	0	Ajellomyces capsulatus NAm1
544712	0	0	Histoplasma capsulatum h143 2
544711	0	0	Histoplasma capsulatum h88 2
554155	0	0	Microsporum canis cbs 113480 1
559882	0	0	Trichophyton equinum cbs127.97 1
535722	0	0	Microsporum gypseum cbs 118893 1
33188	0	0	Uncinocarpus reesii 2
454284	0	0	Coccidioides posadasii rmscc 3488 1
454286	0	0	Coccidioides immitis rmscc 3703 1
404692	0	0	Coccidioides immitis RMSCC 2394
383855	0	0	Mycosphaerella fijiensis CIRAD86
336722	0	0	Mycosphaerella graminicola IPO323
13684	0	0	Stagonospora nodorum 1
29001	0	0	Alternaria brassicicola
45151	0	0	Pyrenophora tritici-repentis 1
284591	0	0	Yarrowia lipolytica CLIB122
284593	0	0	Candida glabrata CBS 138
4932	0	0	Saccharomyces cerevisiae
285006	0	0	Saccharomyces cerevisiae rm11-1a 1
284590	0	0	Kluyveromyces lactis NRRL Y-1140
284811	0	0	Ashbya gossypii ATCC 10895
36911	0	0	Candida lusitaniae 1
284592	0	0	Debaryomyces hansenii CBS767
4929	0	0	Candida guilliermondii 1
322104	0	0	Pichia stipitis CBS 6054
36914	0	0	Lodderomyces elongisporus 1
5482	0	0	Candida tropicalis 3
237561	0	0	Candida albicans SC5314
5476	0	0	Candida albicans wo1 1
519049	0	0	Borrelia garinii Far04
290434	0	0	Borrelia garinii PBi
445986	0	0	Borrelia afzelii ACA-1
390236	0	0	Borrelia afzelii PKo
445987	0	0	Borrelia valaisiana VS116
498741	0	0	Borrelia sp. SV1
498736	0	0	Borrelia burgdorferi 80a
445983	0	0	Borrelia burgdorferi 156a
476211	0	0	Borrelia burgdorferi 72a
476210	0	0	Borrelia burgdorferi 118a
445984	0	0	Borrelia burgdorferi Bol26
498738	0	0	Borrelia burgdorferi 29805
224326	0	0	Borrelia burgdorferi B31
476212	0	0	Borrelia burgdorferi 94a
445985	0	0	Borrelia burgdorferi ZS7
412419	0	0	Borrelia duttonii Ly
412418	0	0	Borrelia recurrentis A1
314724	0	0	Borrelia turicatae 91E135
314723	0	0	Borrelia hermsii DAH
889378	0	0	Spirochaeta africana Z-7692, DSM 8902
760011	0	0	Spirochaeta coccoides SPN1, DSM 17374
869211	0	0	Spirochaeta thermophila DSM 6578
744872	0	0	Spirochaeta caldaria H1, DSM 7334
906968	0	0	Treponema brennaborense DD5/3, DSM 12168
869209	0	0	Treponema succinifaciens DSM 2489
907348	0	0	Treponema saccharophilum PB, DSM 2985
243275	1	0	Treponema denticola ATCC 35405
455434	0	0	Treponema pallidum subsp. pallidum SS14
243276	0	0	Treponema pallidum subsp. pallidum str. Nichols
59374	0	0	Fibrobacter succinogenes subsp. succinogenes S85
214688	0	0	Gemmata obscuriglobus UQM 2246
575540	0	0	Isosphaera pallida IS1B, ATCC 43644
344747	0	0	Planctomyces maris DSM 8797
756272	0	0	Planctomyces brasiliensis DSM 5305
243090	0	0	Pirellula sp. 1
314230	0	0	Blastopirellula marina DSM 3645
530564	0	0	Pirellula staleyi DSM 6068
264201	0	0	Parachlamydia sp. UWE25
243161	0	0	Chlamydia muridarum Nigg
471472	0	0	Chlamydia trachomatis 434/Bu
471473	0	0	Chlamydia trachomatis L2b/UCH-1/proctitis
272561	0	0	Chlamydia trachomatis D/UW-3/CX
315277	0	0	Chlamydia trachomatis A/HAR-13
580049	0	0	Chlamydia trachomatis B/Jali20/OT
672161	0	0	Chlamydia trachomatis B/TZ1A828/OT
182082	0	0	Chlamydophila pneumoniae TW-183
115711	0	0	Chlamydophila pneumoniae AR39
115713	0	0	Chlamydophila pneumoniae CWL029
138677	0	0	Chlamydophila pneumoniae J138
264202	0	0	Chlamydophila felis Fe/C-56
218497	0	0	Chlamydophila abortus S26/3
227941	0	0	Chlamydophila caviae GPIC
340101	0	0	Victivallis vadensis ATCC BAA-548
313628	0	0	Lentisphaera araneosa HTCC2155
583355	0	0	Coraliomargarita akajimensis DSM 45221
452637	0	0	Opitutus terrae PB90-1
278957	0	0	Opitutaceae bacterium TAV2
481448	0	0	Methylacidiphilum infernorum V4
497964	0	0	Chthoniobacter flavus Ellin428
349741	0	0	Akkermansia muciniphila ATCC BAA-835
240016	0	0	Verrucomicrobium spinosum DSM 4136
525904	0	0	Thermobaculum terrenum ATCC BAA-798
479434	0	0	Sphaerobacter thermophilus DSM 20745
309801	0	0	Thermomicrobium roseum DSM 5159
316274	0	0	Herpetosiphon aurantiacus ATCC 23779
326427	0	0	Chloroflexus aggregans DSM 9485
480224	0	0	Chloroflexus sp. Y-400-fl
324602	0	0	Chloroflexus aurantiacus J-10-fl
357808	1	0	Roseiflexus sp. RS-1
383372	0	0	Roseiflexus castenholzii DSM 13941
485913	0	0	Ktedonobacter racemifer SOSP1-21, DSM 44963
255470	0	0	Dehalococcoides sp. CBDB1
216389	0	0	Dehalococcoides sp. BAV1
633145	0	0	Dehalococcoides sp. GT
311424	0	0	Dehalococcoides sp. VS
243164	0	0	Dehalococcoides ethenogenes 195
709986	0	0	Deinococcus maricopensis LB-34, DSM 21211
693977	0	0	Deinococcus proteolyticus MRP, DSM 20540
695939	0	0	Deinococcus hopiensis KR-140, DSM 18049
319795	1	0	Deinococcus geothermalis DSM 11300
68909	1	0	Deinococcus geothermalis
546414	0	0	Deinococcus deserti VCD115
243230	0	0	Deinococcus radiodurans R1
504728	0	0	Meiothermus ruber DSM 1279
498848	0	0	Thermus aquaticus Y51MC23
300852	0	0	Thermus thermophilus HB8
262724	0	0	Thermus thermophilus HB27
869210	0	0	Marinithermus hydrothermalis T1, DSM 14884
670487	0	0	Oceanithermus profundus 506, DSM 14977
469383	1	0	Conexibacter woesei DSM 14684
643560	1	0	Rubrobacter radiotolerans DSM 5868
266117	0	0	Rubrobacter xylanophilus DSM 9941
525909	1	0	Acidimicrobium ferrooxidans DSM 10331
203267	0	0	Tropheryma whipplei str. Twist
218496	0	0	Tropheryma whipplei TW08/27
281090	1	0	Leifsonia xyli subsp. xyli str. CTCB07
31964	1	0	Clavibacter michiganensis subsp. sepedonicus
443906	1	0	Clavibacter michiganensis subsp. michiganensis NCPPB 382
321955	1	0	Brevibacterium linens BL2
288705	1	0	Renibacterium salmoninarum ATCC 33209
290340	0	0	Arthrobacter aurescens TC1
290399	1	0	Arthrobacter sp. FB24
452863	1	0	Arthrobacter chlorophenolicus A6
378753	0	0	Kocuria rhizophila DC2201
680646	0	0	Rothia mucilaginosa DY-18
446465	1	0	Brachybacterium faecium DSM 4810
471853	1	0	Beutenbergia cavernae DSM 12333
446471	1	0	Xylanimonas cellulosilytica DSM 15894
446469	1	0	Sanguibacter keddieii DSM 10542
471856	1	0	Jonesia denitrificans DSM 20603
411466	1	0	Actinomyces odontolyticus ATCC 17982
553190	0	0	Gardnerella vaginalis 409-05
561180	0	0	Bifidobacterium gallicum DSM 20093
580050	0	0	Bifidobacterium animalis subsp. lactis Bl-04
486409	0	0	Bifidobacterium animalis subsp. lactis HN019
442563	0	0	Bifidobacterium animalis subsp. lactis AD011
555970	0	0	Bifidobacterium animalis subsp. lactis DSM 10140
518635	0	0	Bifidobacterium angulatum DSM 20098
401473	0	0	Bifidobacterium dentium Bd1
566552	0	0	Bifidobacterium catenulatum DSM 16992
411481	0	0	Bifidobacterium adolescentis L2-32
367928	0	0	Bifidobacterium adolescentis ATCC 15703
398513	0	0	Bifidobacterium bifidum NCIMB 41171
518634	0	0	Bifidobacterium breve DSM 20213
391904	0	0	Bifidobacterium longum subsp. infantis ATCC 15697
537937	0	0	Bifidobacterium longum subsp. infantis CCUG 52486
206672	0	0	Bifidobacterium longum NCC2705
205913	0	0	Bifidobacterium longum DJO10A
478801	1	0	Kytococcus sedentarius DSM 20547
313589	1	0	Janibacter sp. HTCC2649
710696	1	0	Intrasporangium calvum DSM 43043
196162	1	0	Nocardioides sp. JS614
479435	1	0	Kribbella flavida DSM 17836
553199	0	0	Propionibacterium acnes SK137
267747	1	0	Propionibacterium acnes KPA171202
526225	0	0	Geodermatophilus obscurus DSM 43160
298653	0	0	Frankia sp. EAN1pec
326424	0	0	Frankia alni ACN14a
106370	0	0	Frankia sp. CcI3
269800	1	0	Thermobifida fusca YX
471852	0	0	Thermomonospora curvata DSM 43183
479432	1	0	Streptosporangium roseum DSM 43021
351607	1	0	Acidothermus cellulolyticus 11B
455632	1	0	Streptomyces griseus subsp. griseus NBRC 13350
227882	1	0	Streptomyces avermitilis MA-4680
100226	1	0	Streptomyces coelicolor A3(2)
680198	1	0	Streptomyces scabiei 87.22
479433	0	0	Catenulispora acidiphila DSM 44928
479430	1	0	Actinospica robiniae GE134769, DSM 44927
446470	0	0	Stackebrandtia nassauensis DSM 44728
369723	1	0	Salinispora tropica CNB-440
391037	1	0	Salinispora arenicola CNS205
479431	1	0	Nakamurella multipartita DSM 44233
405948	1	0	Saccharopolyspora erythraea NRRL 2338
471857	1	0	Saccharomonospora viridis DSM 43017
446462	1	0	Actinosynnema mirum DSM 43827
645127	0	0	Corynebacterium kroppenstedtii DSM 44385
553204	0	0	Corynebacterium amycolatum SK46
306537	0	0	Corynebacterium jeikeium K411
504474	1	0	Corynebacterium urealyticum DSM 7109
548476	0	0	Corynebacterium aurimucosum ATCC 700975
257309	1	0	Corynebacterium diphtheriae NCTC 13129
196164	1	0	Corynebacterium efficiens YS-314
196627	0	0	Corynebacterium glutamicum
340322	0	0	Corynebacterium glutamicum R
526226	1	0	Gordonia bronchialis DSM 43247
247156	1	0	Nocardia farcinica IFM 10152
234621	1	0	Rhodococcus erythropolis PR4
101510	1	0	Rhodococcus sp. RHA1
632772	1	0	Rhodococcus opacus B4
561007	1	0	Mycobacterium abscessus ATCC 19977
246196	0	0	Mycobacterium smegmatis str. MC2 155
164756	1	0	Mycobacterium sp. MCS
164757	1	0	Mycobacterium sp. JLS
189918	1	0	Mycobacterium sp. KMS
350058	1	0	Mycobacterium vanbaalenii PYR-1
350054	1	0	Mycobacterium flavescens PYR-GCK
262316	1	0	Mycobacterium avium str. k10
243243	1	0	Mycobacterium avium 104
216594	1	0	Mycobacterium marinum M
362242	1	0	Mycobacterium ulcerans Agy99
561304	0	0	Mycobacterium leprae Br4923
272631	0	0	Mycobacterium leprae TN
520141	0	0	Mycobacterium tuberculosis T85
395095	1	0	Mycobacterium tuberculosis str. Haarlem
419947	1	0	Mycobacterium tuberculosis H37Ra
520140	1	0	Mycobacterium tuberculosis EAS054
537209	1	0	Mycobacterium tuberculosis GM 1503
515616	0	0	Mycobacterium tuberculosis 02_1987
83332	1	0	Mycobacterium tuberculosis H37Rv
83331	1	0	Mycobacterium tuberculosis CDC1551
478434	1	0	Mycobacterium tuberculosis KZN 1435
336982	1	0	Mycobacterium tuberculosis F11
537210	0	0	Mycobacterium tuberculosis T17
233413	1	0	Mycobacterium bovis AF2122/97
561275	1	0	Mycobacterium bovis BCG str. Tokyo 172
410289	1	0	Mycobacterium bovis BCG str. Pasteur 1173P2
515617	1	0	Mycobacterium tuberculosis T92
348776	1	0	Mycobacterium tuberculosis C
515615	0	0	Mycobacterium tuberculosis 94_M4241A
379066	0	0	Gemmatimonas aurantiaca T-27
456827	0	0	Candidatus Cloacamonas acidaminovorans
880073	0	0	Caldithrix abyssi LF13, DSM 13497
517418	0	0	Chloroherpeton thalassium ATCC 35110
290512	0	0	Prosthecochloris aestuarii DSM 271
331678	0	0	Chlorobium phaeobacteroides BS1
517417	0	0	Chlorobaculum parvum NCIB 8327
319225	0	0	Pelodictyon luteolum DSM 273
290318	0	0	Prosthecochloris vibrioformis DSM 265
290315	0	0	Chlorobium limicola DSM 245
290317	0	0	Chlorobium phaeobacteroides DSM 266
340177	0	0	Chlorobium chlorochromatii CaD3
377431	0	0	Chlorobium ferrooxidans DSM 13031
324925	0	0	Pelodictyon phaeoclathratiforme BU-1
518766	0	0	Rhodothermus marinus DSM 4252
146919	0	0	Salinibacter ruber
309807	0	0	Salinibacter ruber DSM 13855
760192	0	0	Haliscomenobacter hydrossis O, DSM 1100
485918	0	0	Chitinophaga pinensis DSM 2588
700598	0	0	Niastella koreensis GR20-10, DSM 17620
452471	0	0	Candidatus Amoebophilus asiaticus 5a2
269798	0	0	Cytophaga hutchinsonii ATCC 33406
643867	0	0	Flexibacter tractuosus DSM 4126
880070	0	0	Cyclobacterium marinum DSM 745
388413	0	0	Algoriphagus sp. PR1
758820	0	0	Aquiflexum balticum BA160, DSM 16537
866536	0	0	Belliella baltica BA134, DSM 15883
880071	0	0	Flexibacter litoralis Fx l1, DSM 6794
313606	0	0	Microscilla marina ATCC 23134
649349	0	0	Leadbetterella byssophila 4M15, DSM 17132
504472	0	0	Spirosoma linguale DSM 74
761193	0	0	Runella slithyformis LSU4, DSM 19594
471854	0	0	Dyadobacter fermentans DSM 18053
645990	0	0	Hymenobacter roseosalivarius AA-718, DSM 11622
709015	0	0	Pontibacter actiniarum KMM 6156, DSM 19842
714943	0	0	Mucilaginibacter paludis TPT56, DSM 18603
762903	0	0	Pedobacter saltans DSM 12145
485917	0	0	Pedobacter heparinus DSM 2366
391596	0	0	Pedobacter sp. BAL39
755732	0	0	Fluviicola taffensis RW262, DSM 16823
880526	0	0	Rikenella microfusus Q-1, DSM 15922
679935	0	0	Alistipes finegoldii AHN 2437, DSM 17242
445970	0	0	Alistipes putredinis DSM 17216
709991	0	0	Odoribacter splanchnicus 1651/6, DSM 20712
869213	0	0	Cytophaga fermentans IAM 14302, DSM 9555
694427	0	0	Paludibacter propionicigenes WB4, DSM 17365
880074	0	0	Barnesiella viscericola C46, DSM 18177
679937	0	0	Bacteroides coprosuis PC139, DSM 18011
295405	0	0	Bacteroides fragilis YCH46
272559	0	0	Bacteroides fragilis NCTC 9343
226186	0	0	Bacteroides thetaiotaomicron VPI-5482
411476	0	0	Bacteroides ovatus ATCC 8483
483215	0	0	Bacteroides finegoldii DSM 17565
537012	0	0	Bacteroides cellulosilyticus DSM 14838
411479	0	0	Bacteroides uniformis ATCC 8492
693979	0	0	Bacteroides helcogenes P 36-108, DSM 20613
483216	0	0	Bacteroides eggerthii DSM 20697
449673	0	0	Bacteroides stercoris ATCC 43183
435590	0	0	Bacteroides vulgatus ATCC 8482
483217	0	0	Bacteroides dorei DSM 17855
667015	0	0	Bacteroides salanitronis BL78, DSM 18170
547042	0	0	Bacteroides coprophilus DSM 18228
484018	0	0	Bacteroides plebeius DSM 17135
264731	0	0	Prevotella ruminicola 23
537011	0	0	Prevotella copri DSM 18205
688246	0	0	Prevotella multisaccharivorax PPPA20, DSM 17128
868129	0	0	Prevotella bivia 653C, DSM 20514
511995	0	0	Candidatus Azobacteroides pseudotrichonymphae genomovar. CFP2
435591	0	0	Parabacteroides distasonis ATCC 8503
537006	0	0	Parabacteroides johnsonii DSM 18315
411477	0	0	Parabacteroides merdae ATCC 43184
879243	0	0	Porphyromonas asaccharolytica VPI 4198, DSM 20707
431947	0	0	Porphyromonas gingivalis ATCC 33277
242619	0	0	Porphyromonas gingivalis W83
553177	0	0	Capnocytophaga sputigena Capno
521097	0	0	Capnocytophaga ochracea DSM 7271
391598	0	0	Flavobacteria bacterium BAL38
402612	0	0	Flavobacterium psychrophilum JIP02/86
376686	0	0	Flavobacterium johnsoniae UW101
313603	0	0	Flavobacteriales bacterium HTCC2170
867900	0	0	Cellulophaga lytica Cy l20, DSM 7489
688270	0	0	Cellulophaga algicola IC166, DSM 14237
886377	0	0	Muricauda ruestringensis B1, DSM 13258
313596	0	0	Robiginitalea biformata HTCC2501
391587	0	0	Kordia algicida OT-1
391603	0	0	Flavobacteriales bacterium ALC-1
313594	0	0	Polaribacter irgensii 23-P
313598	0	0	Tenacibaculum sp. MED152
156586	0	0	Flavobacteria bacterium BBFL7
313590	0	0	Cellulophaga sp. MED134
398720	0	0	Leeuwenhoekiella blandensis MED217
746697	0	0	Aequorivita sublithincola QSSC9-3, DSM 14238
865937	0	0	Gillisia limnaea R-8282, DSM 15749
411154	0	0	Gramella forsetii KT0803
655815	0	0	Zunongwangia profunda SM-A87
216432	0	0	Croceibacter atlanticus HTCC2559
313595	0	0	Psychroflexus torquis ATCC 700755
531844	0	0	Flavobacteriaceae bacterium 3519-10
693978	0	0	Riemerella anatipestifer DSM 15868
867902	0	0	Ornithobacterium rhinotracheale DSM 15997
865938	0	0	Weeksella virosa CL 345/78, DSM 16922
331104	0	0	Blattabacterium sp. (Blattella germanica) str. Bge
600809	0	0	Blattabacterium sp. (Periplaneta americana) str. BPLAN
595499	0	0	Candidatus Sulcia muelleri SMDSEM
641892	0	0	Candidatus Sulcia muelleri DMIN
444179	0	0	Candidatus Sulcia muelleri GWSS
374675	0	0	Candidatus Sulcia muelleri str. Hc (Homalodisca coagulata)
264462	0	0	Bdellovibrio bacteriovorus HD100
290397	0	0	Anaeromyxobacter dehalogenans 2CP-C
455488	0	0	Anaeromyxobacter dehalogenans 2CP-1
447217	0	0	Anaeromyxobacter sp. K
246197	0	0	Myxococcus xanthus DK 1622
378806	0	0	Stigmatella aurantiaca DW4/3-1
448385	0	0	Sorangium cellulosum 'So ce 56'
502025	0	0	Haliangium ochraceum DSM 14365
391625	0	0	Plesiocystis pacifica SIR-1
445932	0	0	Elusimicrobium minutum Pei191
565034	0	0	Brachyspira hyodysenteriae WA1
355278	0	0	Leptospira biflexa serovar Patoc strain 'Patoc 1 (Ames)'
456481	0	0	Leptospira biflexa serovar Patoc strain 'Patoc 1 (Paris)'
355277	0	0	Leptospira borgpetersenii H-b JB197
355276	0	0	Leptospira borgpetersenii H-b L550
267671	0	0	Leptospira interrogans, L1-130
189518	0	0	Leptospira interrogans, 56601
251221	0	0	Gloeobacter violaceus PCC 7421
321332	0	0	Synechococcus sp. JA-2-3B'a(2-13)
321327	0	0	Synechococcus sp. JA-3-3Ab
329726	0	0	Acaryochloris marina MBIC11017
197221	0	0	Thermosynechococcus elongatus BP-1
395961	0	0	Cyanothece sp. PCC 7425
313612	0	0	Lyngbya sp. PCC 8106
513049	0	0	Arthrospira maxima CS-328
203124	0	0	Trichodesmium erythraeum IMS101
313624	0	0	Nodularia spumigena CCY9414
63737	0	0	Nostoc punctiforme
240292	0	0	Anabaena variabilis ATCC 29413
103690	0	0	Nostoc sp. PCC 7120
32049	0	0	Synechococcus sp. PCC 7002
1148	0	0	Synechocystis sp. PCC 6803
449447	0	0	Microcystis aeruginosa NIES-843
497965	0	0	Cyanothece sp. PCC 7822
65393	0	0	Cyanothece sp. PCC 7424
41431	0	0	Cyanothece sp. PCC 8801
395962	0	0	Cyanothece sp. PCC 8802
165597	0	0	Crocosphaera watsonii WH 8501
391612	0	0	Cyanothece sp. CCY 0110
43989	0	0	Cyanothece sp. ATCC 51142
269084	0	0	Synechococcus elongatus PCC 6301
1140	0	0	Synechococcus elongatus PCC 7942
316278	0	0	Synechococcus sp. RCC307
69042	0	0	Synechococcus sp. WH 5701
313625	0	0	Synechococcus sp. BL107
316279	0	0	Synechococcus sp. CC9902
84588	0	0	Synechococcus sp. WH 8102
110662	0	0	Synechococcus sp. CC9605
32051	0	0	Synechococcus sp. WH 7803
59931	0	0	Synechococcus sp. WH 7805
221360	0	0	Synechococcus sp. RS9917
64471	0	0	Synechococcus sp. CC9311
221359	0	0	Synechococcus sp. RS9916
59922	0	0	Prochlorococcus marinus str. MIT 9303
74547	0	0	Prochlorococcus marinus str. MIT 9313
93059	0	0	Prochlorococcus marinus str. MIT 9211
167539	0	0	Prochlorococcus marinus, SS120
59920	0	0	Prochlorococcus marinus str. NATL2A
167555	0	0	Prochlorococcus marinus str. NATL1A
74546	0	0	Prochlorococcus marinus str. MIT 9312
93060	0	0	Prochlorococcus marinus sp. MIT9215
146891	0	0	Prochlorococcus marinus str. AS9601
167546	0	0	Prochlorococcus marinus str. MIT 9301
59919	0	0	Prochlorococcus marinus sp. MED4
167542	0	0	Prochlorococcus marinus str. MIT 9515
580340	0	0	Thermovirga lienii Cas60314, DSM 17291
572547	0	0	Aminobacterium colombiense DSM 12261
866499	0	0	Cloacibacillus evryensis 158, DSM 19522
584708	0	0	Aminomonas paucivorans GLU-3, DSM 12260
525903	0	0	Thermanaerovibrio acidaminovorans DSM 6589
416591	0	0	Thermotoga lettingae TMO
688269	0	0	Thermotoga thermarum LA3, DSM 5069
309803	0	0	Thermotoga neapolitana DSM 4359
243274	0	0	Thermotoga maritima MSB8
126740	0	0	Thermotoga sp. RQ2
590168	0	0	Thermotoga naphthophila RKU-10
390874	0	0	Thermotoga petrophila RKU-1
381764	0	0	Fervidobacterium nodosum Rt17-B1
391009	0	0	Thermosipho melanesiensis BI429
484019	0	0	Thermosipho africanus TCF52B
521045	0	0	Thermotogales bacterium TBF 19.5.1
403833	0	0	Petrotoga mobilis SJ95
309799	0	0	Dictyoglomus thermophilum H-6-12
515635	0	0	Dictyoglomus turgidum DSM 6724
309798	0	0	Coprothermobacter proteolyticus DSM 5265
747365	0	0	Thermodesulfobium narugense Na82, DSM 14796
457570	0	0	Natranaerobius thermophilus JW/NM-WN-LF
748449	0	0	Halobacteroides halobius MD-1, DSM 5150
28187	0	0	Acetohalobium arabaticum Z-7288, DSM 5501
572479	0	0	Halanaerobium praevalens DSM 2228
373903	0	0	Halothermothrix orenii H 168
292459	0	0	Symbiobacterium thermophilum IAM 14863
644966	0	0	Thermaerobacter marianensis DSM 12885
867903	0	0	Thermaerobacter subterraneus C21, DSM 13965
656914	0	0	Desulfonispora thiosulfatigenes DSM 11270
264732	0	0	Moorella thermoacetica ATCC 39073
335541	0	0	Syntrophomonas wolfei wolfei Goettingen
246194	0	0	Carboxydothermus hydrogenoformans Z-2901
349161	0	0	Desulfotomaculum reducens MI-1
485916	0	0	Desulfotomaculum acetoxidans DSM 771
370438	0	0	Pelotomaculum thermopropionicum SI
477974	0	0	Desulforudis audaxviator MP104C
429009	0	0	Ammonifex degensii KC4
498761	0	0	Heliobacterium modesticaldum Ice1
645991	0	0	Syntrophobotulus glycolicus DSM 8271
272564	0	0	Desulfitobacterium hafniense DCB-2
138119	0	0	Desulfitobacterium hafniense Y51
401526	0	0	Thermosinus carboxydivorans Nor1
479436	0	0	Veillonella parvula DSM 2008
591001	0	0	Acidaminococcus fermentans DSM 20731
546271	0	0	Selenomonas sputigena ATCC 35185
500635	0	0	Mitsuokella multacida DSM 20544
562970	0	0	Bacillus tusciae DSM 2912
521098	0	0	Alicyclobacillus acidocaldarius subsp. acidocaldarius DSM 446
543302	0	0	Alicyclobacillus acidocaldarius LAA1
358681	0	0	Brevibacillus brevis NBRC 100599
392917	0	0	Paenibacillus larvae subsp. larvae BRL-230010
324057	0	0	Paenibacillus sp. JDR-2
481743	0	0	Geobacillus sp. Y412MC10
272558	0	0	Bacillus halodurans C-125
66692	0	0	Bacillus clausii KSM-K16
398511	0	0	Bacillus pseudofirmus OF4
439292	0	0	Bacillus selenitireducens MLS10
221109	0	0	Oceanobacillus iheyensis HTE831
262543	0	0	Exiguobacterium sibiricum 255-15
360911	0	0	Exiguobacterium sp. AT1b
441769	0	0	Bacillus coahuilensis m4-4
345219	0	0	Bacillus coagulans 36D1
161544	0	0	Bacillus sp. SG-1
313627	0	0	Bacillus sp. NRRL B-14911
279010	0	0	Bacillus licheniformis DSM 13
315750	0	0	Bacillus pumilus SAFR-032
536229	0	0	Bacillus pumilus ATCC 7061
326423	0	0	Bacillus amyloliquefaciens FZB42
535024	0	0	Bacillus subtilis subsp. subtilis str. SMY
224308	0	0	Bacillus subtilis subsp. subtilis str. 168
535025	0	0	Bacillus subtilis subsp. subtilis str. JH642
535026	0	0	Bacillus subtilis subsp. subtilis str. NCIB 3610
491915	0	0	Anoxybacillus flavithermus WK1
471223	0	0	Geobacillus sp. WCH70
420246	0	0	Geobacillus thermodenitrificans NG80-2
495036	0	0	Geobacillus sp. G11MC16
235909	0	0	Geobacillus kaustophilus HTA426
544556	0	0	Geobacillus sp. Y412MC61
545693	0	0	Bacillus megaterium QM B1551
592022	0	0	Bacillus megaterium DSM319
315749	0	0	Bacillus cereus subsp. cytotoxis NVH 391-98
315730	0	0	Bacillus weihenstephanensis KBAB4
405531	0	0	Bacillus cereus G9842
226900	0	0	Bacillus cereus ATCC 14579
405532	0	0	Bacillus cereus B4264
405533	0	0	Bacillus cereus AH1134
269801	0	0	Bacillus cereus G9241
222523	0	0	Bacillus cereus ATCC 10987
405534	0	0	Bacillus cereus AH187
361100	0	0	Bacillus cereus Q1
451708	0	0	Bacillus cereus H3081.97
288681	0	0	Bacillus cereus ZK
451707	0	0	Bacillus cereus NVH0597-99
451709	0	0	Bacillus cereus 03BB108
572264	0	0	Bacillus cereus 03BB102
412694	0	0	Bacillus thuringiensis str. Al Hakam
405917	0	0	Bacillus cereus W
281309	0	0	Bacillus thuringiensis str. 97-27
405535	0	0	Bacillus cereus AH820
261594	0	0	Bacillus anthracis str. 'Ames Ancestor'
568206	0	0	Bacillus anthracis str. CDC 684
260799	0	0	Bacillus anthracis str. Sterne
198094	0	0	Bacillus anthracis str. Ames
405536	0	0	Bacillus anthracis Tsiankovskii-I
592021	0	0	Bacillus anthracis str. A0248
486620	0	0	Bacillus anthracis str. A0465
486621	0	0	Bacillus anthracis str. A0442
486622	0	0	Bacillus anthracis str. A0174
486619	0	0	Bacillus anthracis str. A0193
486624	0	0	Bacillus anthracis str. A0488
191218	0	0	Bacillus anthracis str. A2012
486623	0	0	Bacillus anthracis str. A0389
444177	0	0	Lysinibacillus sphaericus C3-41
388400	0	0	Bacillus sp. B14905
458233	0	0	Macrococcus caseolyticus JCSC5402
396513	0	0	Staphylococcus carnosus subsp. carnosus TM300
342451	0	0	Staphylococcus saprophyticus subsp. saprophyticus ATCC 15305
282458	0	0	Staphylococcus aureus, MRSA252
273036	0	0	Staphylococcus aureus RF122
681288	0	0	Staphylococcus aureus subsp. aureus ED98
359786	0	0	Staphylococcus aureus subsp. aureus JH9
359787	0	0	Staphylococcus aureus subsp. aureus JH1
158878	0	0	Staphylococcus aureus, Mu50
418127	0	0	Staphylococcus aureus subsp. aureus Mu3
158879	0	0	Staphylococcus aureus, N315
282459	0	0	Staphylococcus aureus, MRSA476
196620	0	0	Staphylococcus aureus, MW2
451516	0	0	Staphylococcus aureus subsp. aureus USA300_TCH1516
93062	0	0	Staphylococcus aureus aureus COL
93061	0	0	Staphylococcus aureus aureus NCTC 8325
451515	0	0	Staphylococcus aureus subsp. aureus USA300_FPR3757
426430	0	0	Staphylococcus aureus subsp. aureus str. Newman
546343	0	0	Staphylococcus aureus subsp. aureus str. JKD6009
546342	0	0	Staphylococcus aureus subsp. aureus str. JKD6008
553212	0	0	Staphylococcus capitis SK14
176279	0	0	Staphylococcus epidermidis RP62A
176280	0	0	Staphylococcus epidermidis
279808	0	0	Staphylococcus haemolyticus JCSC1435
698737	0	0	Staphylococcus lugdunensis HKU09-01
683837	0	0	Listeria seeligeri serovar 1/2b str. SLCC3954
386043	0	0	Listeria welshimeri serovar 6b SLCC5334
272626	0	0	Listeria innocua Clip11262
393119	0	0	Listeria monocytogenes FSL J1-208
393121	0	0	Listeria monocytogenes FSL J2-071
552536	0	0	Listeria monocytogenes HCC23
393124	0	0	Listeria monocytogenes FSL N3-165
393131	0	0	Listeria monocytogenes J2818
393128	0	0	Listeria monocytogenes F6900
393130	0	0	Listeria monocytogenes J0161
267409	0	0	Listeria monocytogenes str. 1/2a F6854
169963	0	0	Listeria monocytogenes EGD-e
393132	0	0	Listeria monocytogenes LO28
393126	0	0	Listeria monocytogenes FSL R2-561
393133	0	0	Listeria monocytogenes 10403S
393127	0	0	Listeria monocytogenes Finland 1988
637381	0	0	Listeria monocytogenes 08-5923
653938	0	0	Listeria monocytogenes 08-5578
393120	0	0	Listeria monocytogenes FSL J2-003
393116	0	0	Listeria monocytogenes FSL F2-515
393117	0	0	Listeria monocytogenes FSL J1-194
393118	0	0	Listeria monocytogenes FSL J1-175
393122	0	0	Listeria monocytogenes FSL J2-064
401650	0	0	Listeria monocytogenes HPB2262
568819	0	0	Listeria monocytogenes serotype 4b str. CLIP 80459
267410	0	0	Listeria monocytogenes str. 4b H7858
265669	0	0	Listeria monocytogenes str. 4b F2365
393125	0	0	Listeria monocytogenes FSL R2-503
393123	0	0	Listeria monocytogenes FSL N1-017
333990	0	0	Carnobacterium sp. AT7
333849	0	0	Enterococcus faecium DO
226185	0	0	Enterococcus faecalis V583
684738	0	0	Lactococcus lactis subsp. lactis KF147
272623	0	0	Lactococcus lactis subsp. lactis Il1403
416870	0	0	Lactococcus lactis subsp. cremoris MG1363
272622	0	0	Lactococcus lactis cremoris SK11
568814	0	0	Streptococcus suis BM407
391296	0	0	Streptococcus suis 98HAH33
218494	0	0	Streptococcus suis P1/7
391295	0	0	Streptococcus suis 05ZYH33
568813	0	0	Streptococcus suis SC84
365659	0	0	Streptococcus mitis B6
453365	0	0	Streptococcus pneumoniae CDC3059-06
453364	0	0	Streptococcus pneumoniae CDC0288-04
170187	0	0	Streptococcus pneumoniae TIGR4
406556	0	0	Streptococcus pneumoniae SP3-BS71
406557	0	0	Streptococcus pneumoniae SP6-BS73
487213	0	0	Streptococcus pneumoniae Taiwan19F-14
487214	0	0	Streptococcus pneumoniae Hungary19A-6
406560	0	0	Streptococcus pneumoniae SP14-BS69
406559	0	0	Streptococcus pneumoniae SP11-BS70
453366	0	0	Streptococcus pneumoniae MLV-016
512566	0	0	Streptococcus pneumoniae G54
406563	0	0	Streptococcus pneumoniae SP23-BS72
406561	0	0	Streptococcus pneumoniae SP18-BS74
488222	0	0	Streptococcus pneumoniae JJA
453361	0	0	Streptococcus pneumoniae CDC1087-00
171101	0	0	Streptococcus pneumoniae R6
373153	0	0	Streptococcus pneumoniae D39
488223	0	0	Streptococcus pneumoniae P1031
453362	0	0	Streptococcus pneumoniae CDC1873-00
516950	0	0	Streptococcus pneumoniae CGSP14
406562	0	0	Streptococcus pneumoniae SP19-BS75
561276	0	0	Streptococcus pneumoniae ATCC 700669
488221	0	0	Streptococcus pneumoniae 70585
453363	0	0	Streptococcus pneumoniae SP195
406558	0	0	Streptococcus pneumoniae SP9-BS68
467705	0	0	Streptococcus gordonii str. Challis substr. CH1
388919	0	0	Streptococcus sanguinis SK36
299768	0	0	Streptococcus thermophilus CNRZ1066
322159	0	0	Streptococcus thermophilus LMD-9
264199	0	0	Streptococcus thermophilus LMG 18311
637909	0	0	Streptococcus gallolyticus UCN34
511691	0	0	Streptococcus mutans NN2025
210007	0	0	Streptococcus mutans UA159
342614	0	0	Streptococcus agalactiae 515
342613	0	0	Streptococcus agalactiae 18RS21
208435	0	0	Streptococcus agalactiae 2603V/R
211110	0	0	Streptococcus agalactiae NEM316
342616	0	0	Streptococcus agalactiae COH1
342617	0	0	Streptococcus agalactiae CJB111
342615	0	0	Streptococcus agalactiae H36B
205921	0	0	Streptococcus agalactiae A909
218495	0	0	Streptococcus uberis 0140J
552526	0	0	Streptococcus equi subsp. zooepidemicus MGCS10565
40041	0	0	Streptococcus equi subsp. zooepidemicus
553482	0	0	Streptococcus equi subsp. equi 4047
486410	0	0	Streptococcus dysgalactiae subsp. equisimilis GGS_124
193567	0	0	Streptococcus pyogenes SSI-1
198466	0	0	Streptococcus pyogenes MGAS315
160491	0	0	Streptococcus pyogenes str. Manfredo
370554	0	0	Streptococcus pyogenes MGAS10750
286636	0	0	Streptococcus pyogenes MGAS10394
186103	0	0	Streptococcus pyogenes MGAS8232
370552	0	0	Streptococcus pyogenes MGAS10270
319701	0	0	Streptococcus pyogenes MGAS6180
370551	0	0	Streptococcus pyogenes MGAS9429
370553	0	0	Streptococcus pyogenes MGAS2096
160490	0	0	Streptococcus pyogenes M1 GAS
293653	0	0	Streptococcus pyogenes MGAS5005
471876	0	0	Streptococcus pyogenes NZ131
294934	0	0	Streptococcus pyogenes M49 591
321956	0	0	Lactobacillus delbrueckii bulg. BAA-365
390333	0	0	Lactobacillus delbrueckii bulg. 11842
324831	0	0	Lactobacillus gasseri ATCC 33323
257314	0	0	Lactobacillus johnsonii NCC 533
633699	0	0	Lactobacillus johnsonii FI9785
272621	0	0	Lactobacillus acidophilus NCFM
405566	0	0	Lactobacillus helveticus DPC 4571
748671	0	0	Lactobacillus crispatus ST1
314315	0	0	Lactobacillus sakei subsp. sakei 23K
537973	0	0	Lactobacillus paracasei subsp. paracasei 8700:2
321967	0	0	Lactobacillus casei ATCC 334
543734	0	0	Lactobacillus casei BL23
568704	0	0	Lactobacillus rhamnosus Lc 705
486408	0	0	Lactobacillus rhamnosus HN001
568703	0	0	Lactobacillus rhamnosus GG
362948	0	0	Lactobacillus salivarius saliv. UCC118
278197	0	0	Pediococcus pentosaceus ATCC 25745
387344	0	0	Lactobacillus brevis ATCC 367
220668	0	0	Lactobacillus plantarum WCFS1
644042	0	0	Lactobacillus plantarum JDM1
334390	0	0	Lactobacillus fermentum IFO 3956
557433	0	0	Lactobacillus reuteri JCM 1112
349123	0	0	Lactobacillus reuteri 100-23
557436	0	0	Lactobacillus reuteri DSM 20016
379360	0	0	Oenococcus oeni ATCC BAA-1163
203123	0	0	Oenococcus oeni PSU-1
203120	0	0	Leuconostoc mesenteroides mesent. 8293
349519	0	0	Leuconostoc citreum KM20
697281	0	0	Mahella australiensis 50-1 BON, DSM 15567
351627	0	0	Caldicellulosiruptor saccharolyticus DSM 8903
521460	0	0	Anaerocellum thermophilum DSM 6725
273068	0	0	Thermoanaerobacter tengcongensis MB4
580331	0	0	Thermoanaerobacter italicus Ab9
399726	0	0	Thermoanaerobacter ethanolicus X514
340099	0	0	Thermoanaerobacter ethanolicus ATCC 33223
394503	0	0	Clostridium cellulolyticum H10
203119	0	0	Clostridium thermocellum ATCC 27405
492476	0	0	Clostridium thermocellum DSM 4150
289380	0	0	Clostridium perfringens SM101
445334	0	0	Clostridium perfringens C str. JGS1495
488537	0	0	Clostridium perfringens D str. JGS1721
195103	0	0	Clostridium perfringens ATCC 13124
195102	0	0	Clostridium perfringens str. 13
451756	0	0	Clostridium perfringens CPE str. F4969
451755	0	0	Clostridium perfringens E str. JGS1987
451754	0	0	Clostridium perfringens B str. ATCC 3626
451757	0	0	Clostridium perfringens NCTC 8239
508767	0	0	Clostridium botulinum E3 str. Alaska E43
508765	0	0	Clostridium botulinum B str. Eklund 17B
447214	0	0	Clostridium butyricum 5521
290402	0	0	Clostridium beijerincki NCIMB 8052
212717	0	0	Clostridium tetani E88
272562	0	0	Clostridium acetobutylicum ATCC 824
445337	0	0	Clostridium botulinum C str. Eklund
386415	0	0	Clostridium novyi NT
583346	0	0	Clostridium kluyveri NBRC 12016
431943	0	0	Clostridium kluyveri DSM 555
471871	0	0	Clostridium sporogenes ATCC 15579
498214	0	0	Clostridium botulinum A3 str. Loch Maree
515621	0	0	Clostridium botulinum Ba4 str. 657
445336	0	0	Clostridium botulinum Bf
498213	0	0	Clostridium botulinum B1 str. Okra
441772	0	0	Clostridium botulinum F str. Langeland
441771	0	0	Clostridium botulinum A str. Hall
441770	0	0	Clostridium botulinum A str. ATCC 19397
413999	0	0	Clostridium botulinum A str. ATCC 3502
536232	0	0	Clostridium botulinum A2 str. Kyoto
445335	0	0	Clostridium botulinum NCTC 2916
500633	0	0	Clostridium hiranonis DSM 13275
445973	0	0	Clostridium bartlettii DSM 16795
367459	0	0	Clostridium difficile QCD-32g58
479833	0	0	Clostridium difficile QCD-97b34
479832	0	0	Clostridium difficile QCD-76w55
645462	0	0	Clostridium difficile CD196
645463	0	0	Clostridium difficile R20291
479834	0	0	Clostridium difficile QCD-37x79
479831	0	0	Clostridium difficile QCD-63q42
272563	0	0	Clostridium difficile 630
350688	0	0	Clostridium sp. OhILAs
293826	0	0	Alkaliphilus metalliredigenes QYMF
334413	0	0	Finegoldia magna ATCC 29328
411465	0	0	Peptostreptococcus micros ATCC 33270
573058	0	0	Peptoniphilus asaccharolyticus UW 228, DSM 20463
561177	0	0	Anaerococcus hydrogenalis DSM 7454
525919	0	0	Anaerococcus prevotii DSM 20548
445971	0	0	Anaerofustis stercorihominis DSM 17244
699246	0	0	Clostridiales genomosp. BVAB3 str. UPII9-5
420336	0	0	Epulopiscium sp. 'N.t. morphotype B'
411490	0	0	Anaerostipes caccae DSM 14662
411484	0	0	Clostridium sp. SS2/1
411489	0	0	Clostridium sp. L2-50
411474	0	0	Coprococcus eutactus ATCC 27759
357809	0	0	Clostridium phytofermentans ISDg
411902	0	0	Clostridium bolteae ATCC BAA-613
457421	0	0	Clostridiales bacterium 1_7_47_FAA
483218	0	0	Bacteroides pectinophilus ATCC 43243
515620	0	0	Eubacterium eligens ATCC 27750
515619	0	0	Eubacterium rectale ATCC 33656
536231	0	0	Roseburia intestinalis L1-82
537007	0	0	Blautia hansenii DSM 20583
478749	0	0	Bryantella formatexigens DSM 14469
500632	0	0	Clostridium nexile DSM 1787
471875	0	0	Ruminococcus lactaris ATCC 29176
411470	0	0	Ruminococcus gnavus ATCC 29149
411468	0	0	Clostridium scindens ATCC 35704
411461	0	0	Dorea formicigenerans ATCC 27755
411462	0	0	Dorea longicatena DSM 13814
428128	0	0	Eubacterium siraeum DSM 15702
428125	0	0	Clostridium leptum DSM 753
445972	0	0	Anaerotruncus colihominis DSM 17241
411485	0	0	Faecalibacterium prausnitzii M21/2
411467	0	0	Bacteroides capillosus ATCC 29799
471855	0	0	Slackia heliotrinireducens DSM 20476
479437	0	0	Eggerthella lenta DSM 2243
469378	0	0	Cryptobacterium curtum DSM 15641
553184	0	0	Atopobium rimae ATCC 49626
521095	0	0	Atopobium parvulum DSM 20469
700015	0	0	Coriobacterium glomerans PW2, DSM 20642
521003	0	0	Collinsella intestinalis DSM 13280
445975	0	0	Collinsella stercoris DSM 13279
572544	0	0	Ilyobacter polytropus CuHBu1, DSM 2926
209882	0	0	Fusobacterium nucleatum subsp. vincentii ATCC 49256
190304	0	0	Fusobacterium nucleatum, ATCC25586
393480	0	0	Fusobacterium nucleatum subsp. polymorphum ATCC 10953
526218	0	0	Sebaldella termitidis ATCC 33386
519441	0	0	Streptobacillus moniliformis DSM 12112
714315	0	0	Leptotrichia goodfellowii LB57, DSM 19756
523794	0	0	Leptotrichia buccalis DSM 1135
451640	0	0	Catenibacterium mitsuokai DSM 15897
445974	0	0	Clostridium ramosum DSM 1402
428126	0	0	Clostridium spiroforme DSM 1552
545696	0	0	Holdemania filiformis DSM 12042
518637	0	0	Eubacterium biforme DSM 3989
428127	0	0	Eubacterium dolichum DSM 3991
441768	0	0	Acholeplasma laidlawii PG-8A
37692	0	0	Candidatus Phytoplasma mali
59748	0	0	Candidatus Phytoplasma australiense
322098	0	0	Aster yellows witches'-broom phytoplasma AYWB
262768	0	0	Onion yellows phytoplasma OY-M
265311	0	0	Mesoplasma florum L1
340047	0	0	Mycoplasma capricolum ATCC 27343
436113	0	0	Mycoplasma mycoides subsp. mycoides LC str. GM12
272632	0	0	Mycoplasma mycoides subsp. mycoides SC str. PG1
243272	0	0	Mycoplasma arthritidis 158L3-1
2098	0	0	Mycoplasma hominis
272635	0	0	Mycoplasma pulmonis UAB CTIP
262723	0	0	Mycoplasma synoviae 53
512564	0	0	Mycoplasma crocodyli MP145
347257	0	0	Mycoplasma agalactiae PG2
2110	0	0	Mycoplasma agalactiae
267748	0	0	Mycoplasma mobile 163K
572263	0	0	Mycoplasma conjunctivae HRC/581
295358	0	0	Mycoplasma hyopneumoniae 232
262719	0	0	Mycoplasma hyopneumoniae J
262722	0	0	Mycoplasma hyopneumoniae 7448
95660	0	0	Ureaplasma parvum serovar 6
95656	0	0	Ureaplasma parvum serovar 1
95668	0	0	Ureaplasma parvum serovar 14
273119	0	0	Ureaplasma parvum serovar 3 str. ATCC 700970
505682	0	0	Ureaplasma parvum serovar 3 str. ATCC 27815
38504	0	0	Ureaplasma parvum serovar 3
95666	0	0	Ureaplasma urealyticum serovar 12
95658	0	0	Ureaplasma urealyticum serovar 4
95663	0	0	Ureaplasma urealyticum serovar 9
95664	0	0	Ureaplasma urealyticum serovar 10
550773	0	0	Ureaplasma urealyticum serovar 9 str. ATCC 33175
95667	0	0	Ureaplasma urealyticum serovar 13
95657	0	0	Ureaplasma urealyticum serovar 2
565575	0	0	Ureaplasma urealyticum serovar 10 str. ATCC 33699
95665	0	0	Ureaplasma urealyticum serovar 11
95662	0	0	Ureaplasma urealyticum serovar 8
550748	0	0	Ureaplasma urealyticum serovar 4 str. ATCC 27816
95659	0	0	Ureaplasma urealyticum serovar 5
95661	0	0	Ureaplasma urealyticum serovar 7
272633	0	0	Mycoplasma penetrans HF-2
710127	0	0	Mycoplasma gallisepticum str. R(low)
243273	0	0	Mycoplasma genitalium G37
272634	0	0	Mycoplasma pneumoniae M129
234267	0	0	Solibacter usitatus Ellin6076
240015	0	0	Acidobacterium capsulatum ATCC 51196
204669	0	0	Acidobacteria bacterium Ellin345
338963	0	0	Pelobacter carbinolicus DSM 2380
281689	0	0	Desulfuromonas acetoxidans DSM 684
398767	1	0	Geobacter lovleyi SZ
338966	1	0	Pelobacter propionicus DSM 2379
243231	1	0	Geobacter sulfurreducens PCA
269799	1	0	Geobacter metallireducens GS-15
443144	0	0	Geobacter sp. M21
404380	0	0	Geobacter bemidjiensis Bem
351605	0	0	Geobacter uraniumreducens Rf4
316067	0	0	Geobacter sp. FRC-32
56780	0	0	Syntrophus aciditrophicus SB
706587	0	0	Desulfomonile tiedjei DCB-1, DSM 6799
880072	0	0	Desulfobacca acetoxidans DSM 11109
335543	0	0	Syntrophobacter fumaroxidans MPOB
439235	0	0	Desulfatibacillum alkenivorans AK-01
96561	0	0	Candidatus Desulfococcus oleovorans Hxd3
177437	0	0	Desulfobacterium autotrophicum HRM2
667014	0	0	Thermodesulfatator indicus CIR29812, DSM 15286
177439	0	0	Desulfotalea psychrophila LSv54
577650	0	0	Desulfobulbus propionicus Lindhorst, DSM 2032
525897	0	0	Desulfomicrobium baculatum DSM 4028
485915	0	0	Desulfohalobium retbaense DSM 5692
573370	0	0	Desulfovibrio magneticus RS-1
526222	0	0	Desulfovibrio salexigens DSM 2638
207559	0	0	Desulfovibrio desulfuricans G20
883	0	0	Desulfovibrio vulgaris str. Miyazaki F
882	0	0	Desulfovibrio vulgaris Hildenborough
391774	0	0	Desulfovibrio vulgaris DP4
363253	0	0	Lawsonia intracellularis PHE/MN1-00
411464	0	0	Desulfovibrio piger ATCC 29098
525146	0	0	Desulfovibrio desulfuricans ATCC 27774
314345	0	0	Mariprofundus ferrooxydans PV-1
156889	0	0	Magnetococcus sp. MC-1
380394	1	0	Acidithiobacillus ferrooxidans ATCC 53993
521006	0	0	Neisseria gonorrhoeae NCCP11945
242231	0	0	Neisseria gonorrhoeae FA 1090
374833	0	0	Neisseria meningitidis 053442
122586	0	0	Neisseria meningitidis MC58
662598	0	0	Neisseria meningitidis alpha14
122587	0	0	Neisseria meningitidis Z2491
272831	0	0	Neisseria meningitidis FAM18
557598	0	0	Laribacter hongkongensis HLHK9
243365	0	0	Chromobacterium violaceum ATCC 12472
580332	0	0	Sideroxydans lithotrophicus ES-1
323848	0	0	Nitrosospira multiformis ATCC 25196
228410	0	0	Nitrosomonas europaea ATCC 19718
335283	0	0	Nitrosomonas eutropha C71
292415	0	0	Thiobacillus denitrificans
383631	0	0	Methylophilales bacterium HTCC2181
583345	0	0	Methylotenera mobilis JLW8
265072	0	0	Methylobacillus flagellatus KT
582744	0	0	Methylovorus sp. SIP3-4
76114	0	0	Azoarcus sp. EbN1
62928	0	0	Azoarcus sp. BH72
85643	0	0	Thauera sp. MZ1T
159087	0	0	Dechloromonas aromatica RCB
522306	0	0	Candidatus Accumulibacter phosphatis clade IIA str. UW-1
391597	0	0	Limnobacter sp. MED105
204773	1	0	Herminiimonas arsenicoxydans
375286	1	0	Janthinobacterium sp. Marseille
312153	0	0	Polynucleobacter sp. QLW-P1DMWA-1
452638	0	0	Polynucleobacter necessarius STIR1
402626	0	0	Ralstonia pickettii 12J
428406	0	0	Ralstonia pickettii 12D
267608	0	0	Ralstonia solanacearum GMI1000
564065	0	0	Ralstonia solanacearum MolK2
342110	0	0	Ralstonia solanacearum UW551
564066	0	0	Ralstonia solanacearum IPO1609
266264	0	0	Ralstonia metallidurans CH34
264198	0	0	Ralstonia eutropha JMP134
381666	0	0	Ralstonia eutropha H16
164546	0	0	Cupriavidus taiwanensis
391038	0	0	Burkholderia phymatum STM815
640511	0	0	Burkholderia sp. CCGE1002
516466	0	0	Burkholderia sp. H160
396598	0	0	Burkholderia graminis C4D1M
266265	0	0	Burkholderia xenovorans LB400
398527	0	0	Burkholderia phytofirmans PsJN
626418	0	0	Burkholderia glumae BGR1
441166	0	0	Burkholderia ubonensis Bu
269482	0	0	Burkholderia vietnamiensis G4
396597	0	0	Burkholderia ambifaria MEX-5
396596	0	0	Burkholderia ambifaria IOP40-10
339670	0	0	Burkholderia cepacia AMMD
398577	0	0	Burkholderia ambifaria MC40-6
269483	0	0	Burkholderia sp. 383
216591	0	0	Burkholderia cenocepacia J2315
406425	0	0	Burkholderia cenocepacia MC0-3
350702	0	0	Burkholderia cenocepacia PC184
331271	0	0	Burkholderia cenocepacia AU 1054
331272	0	0	Burkholderia cenocepacia HI2424
350701	0	0	Burkholderia dolosa AUO158
395019	0	0	Burkholderia multivorans ATCC 17616
513051	0	0	Burkholderia multivorans CGD1
513053	0	0	Burkholderia multivorans CGD2M
513052	0	0	Burkholderia multivorans CGD2
441162	0	0	Burkholderia oklahomensis C6786
441163	0	0	Burkholderia oklahomensis EO147
441157	0	0	Burkholderia thailandensis MSMB43
441165	0	0	Burkholderia thailandensis TXDOH
271848	0	0	Burkholderia thailandensis E264
441164	0	0	Burkholderia thailandensis Bt4
536230	0	0	Burkholderia pseudomallei MSHR346
320373	0	0	Burkholderia pseudomallei 668
425067	0	0	Burkholderia pseudomallei 305
441161	0	0	Burkholderia pseudomallei DM98
441160	0	0	Burkholderia pseudomallei 14
441158	0	0	Burkholderia pseudomallei 9
272560	0	0	Burkholderia pseudomallei K96243
441159	0	0	Burkholderia pseudomallei 91
320372	0	0	Burkholderia pseudomallei 1710b
320388	0	0	Burkholderia mallei SAVP1
436115	0	0	Burkholderia mallei PRL-20
320389	0	0	Burkholderia mallei NCTC 10247
412022	0	0	Burkholderia mallei NCTC 10229
243160	0	0	Burkholderia mallei ATCC 23344
370895	0	0	Burkholderia mallei 2002721280
334802	0	0	Burkholderia mallei FMH
320390	0	0	Burkholderia mallei GB8 horse 4
334803	0	0	Burkholderia mallei JHU
331109	0	0	Burkholderia pseudomallei 1655
320374	0	0	Burkholderia pseudomallei S13
360118	0	0	Burkholderia pseudomallei 406e
331978	0	0	Burkholderia pseudomallei Pasteur
441153	0	0	Burkholderia pseudomallei NCTC 13177
441152	0	0	Burkholderia pseudomallei BCC215
441154	0	0	Burkholderia pseudomallei 112
557724	0	0	Burkholderia pseudomallei 576
357348	0	0	Burkholderia pseudomallei 1106a
441155	0	0	Burkholderia pseudomallei B7210
441156	0	0	Burkholderia pseudomallei 7894
360910	1	0	Bordetella avium 197N
340100	1	0	Bordetella petrii DSM 12804
257313	1	0	Bordetella pertussis Tohama I
257310	1	0	Bordetella bronchiseptica RB50
257311	1	0	Bordetella parapertussis 12822
420662	0	0	Methylibium petroleiphilum PM1
395495	0	0	Leptothrix cholodnii SP-6
543728	1	0	Variovorax paradoxus S110
338969	0	0	Rhodoferax ferrireducens DSM 15236
365044	0	0	Polaromonas naphthalenivorans CJ2
52972	0	0	Polaromonas
296591	0	0	Polaromonas sp. JS666
391735	0	0	Verminephrobacter eiseniae EF01-2
397945	0	0	Acidovorax avenae subsp. citrulli AAC00-1
232721	0	0	Acidovorax sp. JS42
535289	0	0	Diaphorobacter sp. TPSY
398578	1	0	Delftia acidovorans SPH-1
399795	1	0	Comamonas testosteroni KF-1
688245	1	0	Comamonas testosteroni CNB-2
391008	1	0	Stenotrophomonas maltophilia R551-3
522373	1	0	Stenotrophomonas maltophilia K279a
29447	0	0	Xanthomonas albilineans
160492	0	0	Xylella fastidiosa 9a5c
183190	0	0	Xylella fastidiosa Temecula1
405441	0	0	Xylella fastidiosa M23
405440	0	0	Xylella fastidiosa M12
155919	0	0	Xylella fastidiosa DIXON (almond)
509169	1	0	Xanthomonas campestris pv. campestris str. B100
314565	1	0	Xanthomonas campestris, 8004
190485	1	0	Xanthomonas campestris ATCC 33913
383407	1	0	Xanthomonas oryzae pv. oryzicola BLS256
291331	1	0	Xanthomonas oryzae pv. oryzae KACC10331
342109	1	0	Xanthomonas oryzae oryzae MAFF 311018
360094	1	0	Xanthomonas oryzae pv. oryzae PXO99A
190486	1	0	Xanthomonas axonopodis
316273	1	0	Xanthomonas campestris vesicatoria 85-10
555778	1	0	Halothiobacillus neapolitanus c2
870187	1	0	Thiothrix nivea DSM 5205
396595	0	0	Thioalkalivibrio sp. K90mix
396588	0	0	Thioalkalivibrio sp. HL-EbGR7
572477	1	0	Allochromatium vinosum DSM 180
243233	0	0	Methylococcus capsulatus str. Bath
314278	0	0	Nitrococcus mobilis Nb-231
187272	1	0	Alkalilimnicola ehrlichei MLHE-1
349124	1	0	Halorhodospira halophila SL1
422289	0	0	Beggiatoa sp. PS
472759	0	0	Nitrosococcus halophilus Nc4
323261	0	0	Nitrosococcus oceani ATCC 19707
246195	0	0	Dichelobacter nodosus VCS1703A
661367	0	0	Legionella longbeachae NSW150
297245	0	0	Legionella pneumophila str. Lens
272624	0	0	Legionella pneumophila str Phil. 1
297246	0	0	Legionella pneumophila str. Paris
400673	0	0	Legionella pneumophila str. Corby
59196	0	0	Rickettsiella grylli
360117	0	0	Coxiella burnetii RSA 334
434924	0	0	Coxiella burnetii CbuK_Q154
434922	0	0	Coxiella burnetii Dugway 5J108-111
434923	0	0	Coxiella burnetii CbuG_Q212
360115	0	0	Coxiella burnetii RSA 331
227377	0	0	Coxiella burnetii RSA 493
317025	0	0	Thiomicrospira crunogena XCL-2
412965	0	0	Candidatus Vesicomyosocius okutanii HA
413404	0	0	Candidatus Ruthia magnifica str. Cm (Calyptogena magnifica)
62977	0	0	Acinetobacter sp. ADP1
405416	0	0	Acinetobacter baumannii ACICU
557601	0	0	Acinetobacter baumannii AB900
480119	0	0	Acinetobacter baumannii AB0057
557600	0	0	Acinetobacter baumannii AB307-0294
509173	0	0	Acinetobacter baumannii AYE
400667	0	0	Acinetobacter baumannii ATCC 17978
509170	0	0	Acinetobacter baumannii SDF
349106	0	0	Psychrobacter sp. PRwf-1
259536	0	0	Psychrobacter arcticum 273-4
335284	0	0	Psychrobacter cryohalolentis K5
393595	0	0	Alcanivorax borkumensis SK2
322710	0	0	Azotobacter vinelandii AvOP
354	0	0	Azotobacter vinelandii
379731	0	0	Pseudomonas stutzeri A1501
381754	0	0	Pseudomonas aeruginosa PA7
208963	0	0	Pseudomonas aeruginosa UCBPP-PA14
557722	0	0	Pseudomonas aeruginosa LESB58
208964	0	0	Pseudomonas aeruginosa PAO1
350704	0	0	Pseudomonas aeruginosa C3719
350703	0	0	Pseudomonas aeruginosa 2192
388272	0	0	Pseudomonas aeruginosa PACS2
399739	0	0	Pseudomonas mendocina ymp
384676	0	0	Pseudomonas entomophila L48
390235	0	0	Pseudomonas putida W619
76869	0	0	Pseudomonas putida GB-1
351746	0	0	Pseudomonas putida F1
160488	0	0	Pseudomonas putida KT2440
223283	0	0	Pseudomonas syringae
546231	0	0	Pseudomonas syringae pv. tomato T1
205918	0	0	Pseudomonas syringae B728a
264730	0	0	Pseudomonas syringae phaseolicola
220664	0	0	Pseudomonas fluorescens Pf-5
205922	0	0	Pseudomonas fluorescens Pf0-1
216595	0	0	Pseudomonas fluorescens SBW25
349521	0	0	Hahella chejuensis KCTC 2396
270374	1	0	Marinobacter sp. ELB17
443152	1	0	Marinobacter algicola DG893
351348	1	0	Marinobacter aqueolei
290398	1	0	Chromohalobacter salexigens DSM 3043
314283	0	0	Reinekea sp. MED297
400668	0	0	Marinomonas sp. MWYL1
314277	0	0	Marinomonas sp. MED121
207949	1	0	Oceanobacter sp. RED65
207954	0	0	Oceanospirillum sp. MED92
314285	0	0	Congregibacter litoralis KT71
498211	0	0	Cellvibrio japonicus Ueda107
377629	0	0	Teredinibacter turnerae T7901
203122	0	0	Saccharophagus degradans
484022	1	0	Francisella philomiragia subsp. philomiragia ATCC 25017
563990	1	0	Francisella novicida FTG
545422	1	0	Francisella novicida FTE
401614	1	0	Francisella tularensis subsp. novicida U112
351581	1	0	Francisella tularensis subsp. holarctica FSC200
458234	1	0	Francisella tularensis subsp. holarctica FTA
119857	1	0	Francisella tularensis holarctica
393011	1	0	Francisella tularensis holarctica OSU18
441952	1	0	Francisella tularensis subsp. mediasiatica FSC147
418136	1	0	Francisella tularensis subsp. tularensis WY96-3418
543737	0	0	Francisella tularensis subsp. tularensis MA00-2987
393115	1	0	Francisella tularensis tular. FSC 198
177416	1	0	Francisella tularensis subsp. tularensis SCHU S4
523791	0	0	Kangiella koreensis DSM 16069
314276	1	0	Idiomarina baltica OS145
283942	0	0	Idiomarina loihiensis L2TR
342610	1	0	Pseudoalteromonas atlantica T6c
455436	1	0	Glaciecola sp. HTCC2999
314275	1	0	Alteromonas macleodii 'Deep ecotype'
167879	1	0	Colwellia psychrerythraea 34H
87626	0	0	Pseudoalteromonas tunicata D2
326442	1	0	Pseudoalteromonas haloplanktis TAC125
156578	1	0	Alteromonadales bacterium TW-7
550540	1	0	Ferrimonas balearica PAT, DSM 9799
326297	1	0	Shewanella amazonensis SB2B
211586	1	0	Shewanella oneidensis MR-1
94122	1	0	Shewanella sp ANA-3
60481	1	0	Shewanella sp MR-7
60480	1	0	Shewanella sp MR-4
399804	1	0	Shewanella putrefaciens 200
351745	1	0	Shewanella sp W3-18-1
319224	1	0	Shewanella putrefaciens CN-32
399599	1	0	Shewanella baltica OS195
402882	1	0	Shewanella baltica OS185
325240	1	0	Shewanella baltica OS155
407976	1	0	Shewanella baltica OS223
318167	1	0	Shewanella frigidimarina NCIMB 400
318161	1	0	Shewanella denitrificans OS217
323850	1	0	Shewanella loihica PV-4
225849	1	0	Shewanella piezotolerans WP3
398579	1	0	Shewanella pealeana ATCC 700345
458817	1	0	Shewanella halifaxensis HAW-EB4
637905	1	0	Shewanella violacea DSS12
314608	1	0	Shewanella benthica KT99
392500	1	0	Shewanella woodyi ATCC 51908
425104	1	0	Shewanella sediminis HAW-EB3
58051	1	0	Moritella sp. PE36
314282	0	0	Psychromonas sp. CNPT3
357804	1	0	Psychromonas ingrahamii 37
595494	1	0	Tolumonas auensis DSM 9187
380703	1	0	Aeromonas hydrophila hydro. ATCC 7966
382245	1	0	Aeromonas salmonicida subsp. salmonicida A449
121723	1	0	Photobacterium sp. SKA34
314292	1	0	Vibrio angustum S14
298386	1	0	Photobacterium profundum SS9
314280	1	0	Photobacterium profundum 3TCK
316275	1	0	Vibrio salmonicida LFI1238
388396	1	0	Vibrio fischeri MJ11
312309	1	0	Vibrio fischeri ES114
391574	1	0	Vibrionales bacterium SWAT-3
314291	1	0	Vibrio splendidus 12B01
575788	1	0	Vibrio splendidus LGP32
314290	1	0	Vibrio sp. MED222
391591	1	0	Vibrio shilonii AK1
419109	1	0	Vibrio parahaemolyticus AQ3810
223926	1	0	Vibrio parahaemolyticus RIMD 2210633
314288	1	0	Vibrio alginolyticus 12G01
150340	1	0	Vibrio sp. Ex25
314289	1	0	Vibrio campbellii AND4
338187	1	0	Vibrio harveyi ATCC BAA-1116
410291	1	0	Vibrio harveyi HY01
196600	1	0	Vibrio vulnificus YJ016
216895	1	0	Vibrio vulnificus CMCP6
345075	1	0	Vibrio cholerae V51
417397	1	0	Vibrio cholerae 623-39
412966	1	0	Vibrio cholerae 1587
417398	1	0	Vibrio cholerae MZO-2
412883	1	0	Vibrio cholerae MZO-3
345073	1	0	Vibrio cholerae O395
345076	1	0	Vibrio cholerae V52
579112	1	0	Vibrio cholerae M66-2
417399	1	0	Vibrio cholerae NCTC 8457
412967	1	0	Vibrio cholerae MAK 757
593588	1	0	Vibrio cholerae MJ-1236
417400	1	0	Vibrio cholerae B33
243277	1	0	Vibrio cholerae O1 biovar eltor str. N16961
345072	1	0	Vibrio cholerae MO10
345074	1	0	Vibrio cholerae RC385
412614	1	0	Vibrio cholerae 2740-80
205914	1	0	Haemophilus somnus 129PT
228400	1	0	Haemophilus somnus 2336
339671	1	0	Actinobacillus succinogenes 130Z
221988	1	0	Mannheimia succiniciproducens MBEL55E
272843	1	0	Pasteurella multocida subsp. multocida str. Pm70
374930	1	0	Haemophilus influenzae PittEE
262727	1	0	Haemophilus influenzae R2846
374928	1	0	Haemophilus influenzae PittAA
375177	1	0	Haemophilus influenzae 3655
375432	1	0	Haemophilus influenzae R3021
281310	1	0	Haemophilus influenzae 86-028NP
374931	1	0	Haemophilus influenzae PittGG
71421	1	0	Haemophilus influenzae Rd KW20
374932	1	0	Haemophilus influenzae PittHH
375063	1	0	Haemophilus influenzae 22.4-21
374927	1	0	Haemophilus influenzae 22.1-21
262728	1	0	Haemophilus influenzae R2866
374933	1	0	Haemophilus influenzae PittII
634176	1	0	Aggregatibacter aphrophilus NJ8700
668336	1	0	Aggregatibacter actinomycetemcomitans D11S-1
456298	1	0	Haemophilus parasuis 29755
557723	1	0	Haemophilus parasuis SH0165
591023	0	0	Actinobacillus minor 202
233412	1	0	Haemophilus ducreyi 35000HP
537457	1	0	Actinobacillus pleuropneumoniae serovar 7 str. AP76
434271	1	0	Actinobacillus pleuropneumoniae serovar 3 str. JL03
416269	1	0	Actinobacillus pleuropneumoniae L20
228399	1	0	Actinobacillus pleuropneumoniae serovar 1 str. 4074
406818	1	0	Xenorhabdus bovienii SS-2004
291112	1	0	Photorhabdus asymbiotica
243265	1	0	Photorhabdus luminescens TTO1
529507	1	0	Proteus mirabilis HI4320
521000	1	0	Providencia rettgeri DSM 1131
520999	1	0	Providencia alcalifaciens DSM 30120
500637	1	0	Providencia rustigianii DSM 4541
634503	1	0	Edwardsiella ictaluri 93-146
498217	1	0	Edwardsiella tarda EIB202
399741	1	0	Serratia proteamaculans 568
349747	1	0	Yersinia pseudotuberculosis IP 31758
502801	1	0	Yersinia pseudotuberculosis PB1/+
273123	1	0	Yersinia pseudotuberculosis IP 32953
502800	1	0	Yersinia pseudotuberculosis YPIII
229193	1	0	Yersinia pestis biovar Medievalis 91001
349746	1	0	Yersinia pestis Angola
386656	1	0	Yersinia pestis Pestoides F
404216	1	0	Yersinia pestis biovar Mediaevalis str. K1973002
214092	1	0	Yersinia pestis CO92
637386	1	0	Yersinia pestis Z176003
187410	0	0	Yersinia pestis KIM
360099	1	0	Yersinia pestis biovar Antiqua str. E1979001
404215	1	0	Yersinia pestis biovar Antiqua str. B42003004
404214	1	0	Yersinia pestis biovar Orientalis str. F1991016
404217	1	0	Yersinia pestis biovar Orientalis str. MG05-1020
375450	0	0	Yersinia pestis FV-1
377628	1	0	Yersinia pestis Nepal516
412420	1	0	Yersinia pestis CA88-4125
360102	1	0	Yersinia pestis Antiqua
404218	1	0	Yersinia pestis biovar Antiqua str. UG05-0454
349965	1	0	Yersinia intermedia ATCC 29909
349967	1	0	Yersinia mollaretii ATCC 43969
349968	1	0	Yersinia bercovieri ATCC 43970
349966	1	0	Yersinia frederiksenii ATCC 33641
393305	1	0	Yersinia enterocolitica subsp. enterocolitica 8081
561230	1	0	Pectobacterium carotovorum subsp. carotovorum PC1
558270	1	0	Pectobacterium carotovorum WPP14
561231	1	0	Pectobacterium wasabiae WPP163
218491	1	0	Erwinia carotovora, SCRI1043
579405	1	0	Dickeya dadantii Ech703
198628	1	0	Dickeya dadantii 3937
561229	1	0	Dickeya zeae Ech1591
590409	1	0	Dickeya dadantii Ech586
706191	1	0	Pantoea ananatis LMG 20103
465817	1	0	Erwinia tasmaniensis Et1/99
634499	1	0	Erwinia pyrifoliae Ep1/96
665029	1	0	Erwinia amylovora CFBP1430
716540	1	0	Erwinia amylovora ATCC 49946
693216	1	0	Cronobacter turicensis z3032
290339	1	0	Enterobacter sakazakii ATCC BAA-894
502347	1	1	Escherichia albertii TW07627
585054	1	1	Escherichia fergusonii ATCC 35469
439855	1	1	Escherichia coli SECEC SMS-3-5
574521	1	1	Escherichia coli O127:H6 str. E2348/69
585035	1	1	Escherichia coli S88
405955	1	1	Escherichia coli APEC O1
364106	1	1	Escherichia coli UTI89
585397	1	1	Escherichia coli ED1a
199310	1	1	Escherichia coli CFT073
362663	1	1	Escherichia coli 536
340197	1	1	Escherichia coli F11
585057	1	1	Escherichia coli IAI39
585056	1	1	Escherichia coli UMN026
358709	1	1	Escherichia coli 101-1
866768	1	1	Escherichia coli 'BL21-Gold(DE3)pLysS AG'
413997	1	1	Escherichia coli B str. REL606
481805	1	1	Escherichia coli C str. ATCC 8739
37762	1	1	Escherichia coli B
344610	1	1	Escherichia coli 53638
595496	1	1	Escherichia coli BW2952
511145	1	1	Escherichia coli str. K-12 substr. MG1655
316385	1	1	Escherichia coli str. K-12 substr. DH10B
316407	1	1	Escherichia coli W3110
701177	1	1	Escherichia coli O55:H7 str. CB9615
478008	1	0	Escherichia coli O157:H7 str. EC869
386585	1	1	Escherichia coli O157:H7 str. Sakai
155864	1	1	Escherichia coli O157:H7 EDL933
444450	1	1	Escherichia coli O157:H7 str. EC4115
478005	1	1	Escherichia coli O157:H7 str. EC4486
444453	1	1	Escherichia coli O157:H7 str. EC4076
444451	0	1	Escherichia coli O157:H7 str. EC4196
478004	1	1	Escherichia coli O157:H7 str. EC4401
444452	0	1	Escherichia coli O157:H7 str. EC4113
444454	1	1	Escherichia coli O157:H7 str. EC4024
544404	1	1	Escherichia coli O157:H7 str. TW14359
444448	0	1	Escherichia coli O157:H7 str. EC4045
444447	1	0	Escherichia coli O157:H7 str. EC4206
444449	1	1	Escherichia coli O157:H7 str. EC4042
478006	0	0	Escherichia coli O157:H7 str. EC4501
478007	1	1	Escherichia coli O157:H7 str. EC508
358708	1	0	Shigella dysenteriae 1012
300267	1	1	Shigella dysenteriae Sd197
585034	1	1	Escherichia coli IAI1
340186	1	1	Escherichia coli E110019
585055	1	1	Escherichia coli 55989
585395	1	1	Escherichia coli O103:H2 str. 12009
340185	1	1	Escherichia coli E22
344601	1	1	Escherichia coli B171
409438	1	1	Escherichia coli SE11
340184	1	1	Escherichia coli B7A
331111	1	1	Escherichia coli E24377A
573235	1	1	Escherichia coli O26:H11 str. 11368
585396	1	1	Escherichia coli O111:H- str. 11128
300269	1	1	Shigella sonnei Ss046
300268	1	1	Shigella boydii Sb227
344609	1	1	Shigella boydii BS512
331112	1	1	Escherichia coli HS
198215	1	1	Shigella flexneri 2a str. 2457T
198214	1	1	Shigella flexneri 2a str. 301
373384	1	1	Shigella flexneri 5 str. 8401
41514	1	0	Salmonella enterica subsp. arizonae serovar 62:z4,z23:--
454167	1	0	Salmonella enterica subsp. enterica serovar Javiana str. GA_MM04042433
439843	1	0	Salmonella enterica subsp. enterica serovar Schwarzengrund str. CVM19633
454165	1	0	Salmonella enterica subsp. enterica serovar Schwarzengrund str. SL480
439847	1	0	Salmonella enterica subsp. enterica serovar Saintpaul str. SARA29
272994	1	0	Salmonella enterica subsp. enterica serovar Paratyphi B str. SPB7
321314	1	0	Salmonella enterica Choleraesuis
476213	1	0	Salmonella enterica subsp. enterica serovar Paratyphi C strain RKS4594
423368	1	0	Salmonella enterica subsp. enterica serovar Newport str. SL254
454168	1	0	Salmonella enterica subsp. enterica serovar Newport str. SL317
454166	1	0	Salmonella enterica subsp. enterica serovar Agona str. SL483
454164	1	0	Salmonella enterica subsp. enterica serovar Heidelberg str. SL486
454169	1	0	Salmonella enterica subsp. enterica serovar Heidelberg str. SL476
465516	1	0	Salmonella enterica subsp. enterica serovar Hadar str. RI_05P066
454231	1	0	Salmonella enterica subsp. enterica serovar Kentucky str. CDC 191
439842	1	0	Salmonella enterica subsp. enterica serovar Kentucky str. CVM29188
439846	1	0	Salmonella enterica subsp. enterica serovar Saintpaul str. SARA23
440534	1	0	Salmonella enterica subsp. enterica serovar 4,[5],12:i:- str. CVM23701
99287	1	0	Salmonella typhimurium LT2
439851	1	0	Salmonella enterica subsp. enterica serovar Dublin str. CT_02021853
550537	1	0	Salmonella enterica subsp. enterica serovar Enteritidis str. P125109
550538	1	0	Salmonella enterica subsp. enterica serovar Gallinarum str. 287/91
465517	1	0	Salmonella enterica subsp. enterica serovar Virchow str. SL491
465518	1	0	Salmonella enterica subsp. enterica serovar Weltevreden str. HI_N05-537
554290	1	0	Salmonella enterica subsp. enterica serovar Paratyphi A str. AKU_12601
295319	1	0	Salmonella enterica Paratyphi A
497977	0	0	Salmonella enterica subsp. enterica serovar Typhi str. 404ty
496064	0	0	Salmonella enterica subsp. enterica serovar Typhi str. E98-3139
496067	1	0	Salmonella enterica subsp. enterica serovar Typhi str. J185
497974	1	0	Salmonella enterica subsp. enterica serovar Typhi str. E02-1180
220341	1	0	Salmonella enterica subsp. enterica serovar Typhi str. CT18
209261	1	0	Salmonella enterica, Typhi Ty2
496068	0	0	Salmonella enterica subsp. enterica serovar Typhi str. E98-2068
497973	0	0	Salmonella enterica subsp. enterica serovar Typhi str. E98-0664
496065	0	0	Salmonella enterica subsp. enterica serovar Typhi str. AG3
497976	1	0	Salmonella enterica subsp. enterica serovar Typhi str. E00-7866
496066	0	0	Salmonella enterica subsp. enterica serovar Typhi str. M223
497975	0	0	Salmonella enterica subsp. enterica serovar Typhi str. E01-6750
290338	1	0	Citrobacter koseri ATCC BAA-895
637910	1	0	Citrobacter rodentium ICC168
484021	1	0	Klebsiella pneumoniae NTUH-K2044
272620	1	0	Klebsiella pneumoniae subsp. pneumoniae MGH 78578
507522	1	0	Klebsiella pneumoniae 342
640131	1	0	Klebsiella variicola At-22
10000550	1	0	Enterobacter lignolyticus SCF1 (draft)
399742	1	0	Enterobacter sp. 638
716541	1	0	Enterobacter cloacae subsp. cloacae ATCC 13047
500639	1	0	Enterobacter cancerogenus ATCC 35316
343509	1	0	Sodalis glossinidius str. 'morsitans'
572265	0	0	Candidatus Hamiltonella defensa 5AT (Acyrthosiphon pisum)
374463	0	0	Baumannia cicadellinicola str. Hc
291272	0	0	Cand. Blochmannia pennsylvanicus BPEN
203907	0	0	Cand. Blochmannia floridanus
198804	0	0	Buchnera aphidicola str. Sg
561501	0	0	Buchnera aphidicola str. Tuc7 (Acyrthosiphon pisum)
563178	0	0	Buchnera aphidicola str. 5A (Acyrthosiphon pisum)
107806	0	0	Buchnera aphidicola str. APS
224915	0	0	Buchnera aphidicola str. Bp
372461	0	0	Buchnera aphidicola str. Cc
36870	0	0	Wigglesworthia glossinidia
515618	0	0	Candidatus Riesia pediculicola USDA
335992	0	0	Cand. Pelagibacter ubique HTCC1062
314261	0	0	Candidatus Pelagibacter ubique HTCC1002
414684	1	0	Rhodospirillum centenum SW
137722	0	0	Azospirillum sp. B510
269796	0	0	Rhodospirillum rubrum ATCC 11170
342108	0	0	Magnetospirillum magneticum AMB-1
272627	0	0	Magnetospirillum magnetotacticum MS-1
349163	0	0	Acidiphilium cryptum JF-5
391165	1	0	Granulibacter bethesdensis CGDNIH1
272568	1	0	Gluconacetobacter diazotrophicus PAl 5
290633	1	0	Gluconobacter oxydans 621H
634452	0	0	Acetobacter pasteurianus IFO 3283-01
392499	1	0	Sphingomonas wittichii RW1
622759	0	0	Zymomonas mobilis subsp. mobilis NCIB 11163
264203	0	0	Zymomonas mobilis subsp. mobilis ZM4
314266	0	0	Sphingomonas sp. SKA58
452662	0	0	Sphingobium japonicum UT26S
317655	0	0	Sphingopyxis alaskensis RB2256
279238	0	0	Novosphingobium aromaticivorans DSM 12444
161528	0	0	Erythrobacter sp. SD-21
314225	0	0	Erythrobacter litoralis HTCC2594
237727	0	0	Erythrobacter sp. NAP1
318586	0	0	Paracoccus denitrificans PD1222
349102	0	0	Rhodobacter sphaeroides ATCC 17025
349101	0	0	Rhodobacter sphaeroides ATCC 17029
272943	0	0	Rhodobacter sphaeroides 2.4.1
557760	0	0	Rhodobacter sphaeroides KD131
388401	0	0	Rhodobacterales bacterium HTCC2150
290400	0	0	Jannaschia sp. CCS1
398580	0	0	Dinoroseobacter shibae DFL 12
314271	0	0	Rhodobacterales bacterium HTCC2654
314256	0	0	Oceanicola granulosus HTCC2516
391593	0	0	Roseobacter sp. CCS2
314232	0	0	Loktanella vestfoldensis SKA53
391595	0	0	Roseobacter litoralis Och 149
375451	0	0	Roseobacter denitrificans OCh 114
391624	0	0	Oceanibulbus indolifex HEL-45
314267	0	0	Sulfitobacter sp. NAS-14.1
52598	0	0	Sulfitobacter sp. EE-36
246200	0	0	Silicibacter pomeroyi DSS-3
292414	0	0	Silicibacter TM1040
383629	0	0	Phaeobacter gallaeciensis 2.10
391619	0	0	Phaeobacter gallaeciensis BS107
314262	0	0	Roseobacter sp. MED193
388739	0	0	Roseobacter sp. SK209-2-6
89187	0	0	Roseovarius nubinhibens ISM
351016	0	0	Roseobacter sp. AzwK-3b
314264	0	0	Roseovarius sp. 217
391613	0	0	Roseovarius sp. TM1035
252305	0	0	Oceanicola batsensis HTCC2597
388399	1	0	Sagittula stellata E-37
314265	1	0	Roseovarius sp. HTCC2601
314260	1	0	Parvularcula bermudensis HTCC2503
450851	0	0	Phenylobacterium zucineum HLK1
366602	1	0	Caulobacter sp. K31
509190	1	0	Caulobacter segnis ATCC 21756
565050	1	0	Caulobacter crescentus NA1000
190650	1	0	Caulobacter crescentus CB15
582402	0	0	Hirschia baltica ATCC 49814
228405	1	0	Hyphomonas neptunium ATCC 15444
394221	0	0	Maricaulis maris MCS10
314254	1	0	Oceanicaulis alexandrii HTCC2633
402881	0	0	Parvibaculum lavamentivorans DS-1
395963	0	0	Beijerinckia indica subsp. indica ATCC 9039
395965	0	0	Methylocella silvestris BL2
460265	0	0	Methylobacterium nodulans ORS 2060
426117	0	0	Methylobacterium sp. 4-46
426355	0	0	Methylobacterium radiotolerans JCM 2831
441620	1	0	Methylobacterium populi BJ001
661410	1	0	Methylobacterium extorquens DM4
419610	1	0	Methylobacterium extorquens PA1
272630	1	0	Methylobacterium extorquens AM1
440085	1	0	Methylobacterium chloromethanicum CM4
78245	1	0	Xanthobacter autotrophicus Py2
438753	1	0	Azorhizobium caulinodans ORS 571
504832	0	0	Oligotropha carboxidovorans OM5
323097	0	0	Nitrobacter hamburgensis X14
314253	0	0	Nitrobacter sp. Nb-311A
323098	0	0	Nitrobacter winogradskyi Nb-255
224911	0	0	Bradyrhizobium japonicum USDA 110
114615	0	0	Bradyrhizobium sp. ORS278
288000	0	0	Bradyrhizobium sp. BTAi1
258594	0	0	Rhodopseudomonas palustris CGA009
395960	0	0	Rhodopseudomonas palustris TIE-1
316058	1	0	Rhodopseudomonas palustris HaA2
316057	0	0	Rhodopseudomonas palustris BisB5
316056	0	0	Rhodopseudomonas palustris BisB18
316055	0	0	Rhodopseudomonas palustris BisA53
384765	1	0	Stappia aggregata IAM 12614
314231	0	0	Fulvimarina pelagi HTCC2506
439375	1	0	Ochrobactrum anthropi ATCC 49188
444178	1	0	Brucella ovis ATCC 25840
204722	1	0	Brucella suis 1330
470137	1	0	Brucella suis ATCC 23445
568815	1	0	Brucella microti CCM 4915
483179	1	0	Brucella canis ATCC 23365
359391	1	0	Brucella melitensis biovar Abortus 2308
430066	1	0	Brucella abortus S19
262698	1	0	Brucella abortus biovar 1 str. 9-941
546272	1	0	Brucella melitensis ATCC 23457
224914	1	0	Brucella melitensis 16M
360095	0	0	Bartonella bacilliformis KC583
382640	0	0	Bartonella tribocorum CIP 105476
634504	0	0	Bartonella grahamii as4aup
283165	0	0	Bartonella quintana str. Toulouse
283166	0	0	Bartonella henselae str. Houston-1
266835	0	0	Mesorhizobium loti MAFF303099
266779	0	0	Mesorhizobium sp. BNC1
411684	0	0	Hoeflea phototrophica DFL-43
537021	0	0	Candidatus Liberibacter asiaticus str. psy62
394	0	0	Rhizobium sp. NGR234
366394	0	0	Sinorhizobium medicae WSM419
266834	0	0	Sinorhizobium meliloti 1021
176299	1	0	Agrobacterium tumefaciens C58
311402	0	0	Agrobacterium vitis S4
311403	1	0	Agrobacterium radiobacter K84
216596	1	0	Rhizobium leguminosarum bv. viciae 3841
395491	1	0	Rhizobium leguminosarum bv. trifolii WSM1325
395492	1	0	Rhizobium leguminosarum bv. trifolii WSM2304
347834	0	0	Rhizobium etli CFN 42
526947	0	0	Rhizobium etli GR56
526950	1	0	Rhizobium etli Kim 5
491916	1	0	Rhizobium etli CIAT 652
573234	0	0	Candidatus Hodgkinia cicadicola Dsem
334380	0	0	Orientia tsutsugamushi str. Ikeda
357244	0	0	Orientia tsutsugamushi Boryong
391896	0	0	Rickettsia bellii OSU 85-389
336407	0	0	Rickettsia bellii RML369-C
293613	0	0	Rickettsia canadensis str. McKiel
315456	0	0	Rickettsia felis URRWXCal2
293614	0	0	Rickettsia akari str. Hartford
416276	0	0	Rickettsia massiliae MTU5
272944	0	0	Rickettsia conorii str. Malish 7
347255	0	0	Rickettsia africae ESF-5
272951	0	0	Rickettsia sibirica 246
562019	0	0	Rickettsia peacockii str. Rustic
783	0	0	Rickettsia rickettsii
452659	0	0	Rickettsia rickettsii str. Iowa
392021	0	0	Rickettsia rickettsii str. 'Sheila Smith'
257363	0	0	Rickettsia typhi str. wilmington
272947	0	0	Rickettsia prowazekii str. Madrid E
222891	0	0	Neorickettsia sennetsu str. Miyayama
434131	0	0	Neorickettsia risticii str. Illinois
292805	0	0	Wolbachia endosymbiont, TRS
569881	0	0	Wolbachia endosymbiont of Culex quinquefasciatus JHB
163164	0	0	Wolbachia endosymbiont, Drosophila
66084	0	0	Wolbachia sp. wRi
77038	0	0	Wolbachia endosymbiont of Drosophila simulans
307502	0	0	Wolbachia endosymbiont of Drosophila ananassae
302409	0	0	Ehrlichia ruminantium str. Gardel
254945	0	0	Ehrlichia ruminantium str. Welgevonden
269484	0	0	Ehrlichia canis str. Jake
205920	0	0	Ehrlichia chaffeensis str. Arkansas
332415	0	0	Ehrlichia chaffeensis str. Sapulpa
212042	0	0	Anaplasma phagocytophilum HZ
574556	0	0	Anaplasma centrale str. Israel
320483	0	0	Anaplasma marginale str. Florida
234826	0	0	Anaplasma marginale str. St. Maries
289376	0	0	Thermodesulfovibrio yellowstonii DSM 11347
868864	0	0	Desulfurobacterium thermolithotrophum BSA, DSM 11699
123214	0	0	Persephonella marina EX-H1
204536	0	0	Sulfurihydrogenibium azorense Az-Fu1
436114	0	0	Sulfurihydrogenibium sp. YO3AOP1
380749	0	0	Hydrogenobaculum sp. Y04AAS1
224324	0	0	Aquifex aeolicus VF5
392423	0	0	Hydrogenivirga sp. 128-5-R1-1
638303	0	0	Thermocrinis albus DSM 14484
608538	0	0	Hydrogenobacter thermophilus TK-6
522772	0	0	Denitrovibrio acetiphilus DSM 12809
717231	0	0	Flexistipes sinusarabici MAS10, DSM 4947
768670	0	0	Calditerrivibrio nitroreducens Yu37-1, DSM 19672
639282	0	0	Deferribacter desulfuricans SSM1
760142	0	0	Hippea maritima MH2, DSM 10411
387662	0	0	Cand. Carsonella ruddii PV
273121	0	0	Wolinella succinogenes DSM 1740
537970	0	0	Helicobacter canadensis MIT 98-5491
537972	0	0	Helicobacter pullorum MIT 98-5489
537971	0	0	Helicobacter cinaedi CCUG 18818
235279	0	0	Helicobacter hepaticus ATCC 51449
679897	0	0	Helicobacter mustelae 12198
382638	0	0	Helicobacter acinonychis str. Sheeba
563041	0	0	Helicobacter pylori G27
85962	0	0	Helicobacter pylori 26695
544405	0	0	Helicobacter pylori 98-10
512562	0	0	Helicobacter pylori Shi470
499171	0	0	Helicobacter pylori HPKX_438_AG0C1
357544	0	0	Helicobacter pylori HPAG1
544406	0	0	Helicobacter pylori B128
592205	0	0	Helicobacter pylori B38
85963	0	0	Helicobacter pylori J99
387092	0	0	Nitratiruptor sp. SB155-2
391592	0	0	Caminibacter mediatlanticus TB-2
387093	0	0	Sulfurovum sp. NBC37-1
749222	0	0	Nitratifractor salsuginis E9I37-1, DSM 16511
367737	0	0	Arcobacter butzleri RM4018
709032	0	0	Sulfuricurvum kujiense YK-1, DSM 16994
563040	0	0	Sulfurimonas autotrophica OK10, DSM 16294
326298	0	0	Thiomicrospira denitrificans ATCC 33889
525898	0	0	Sulfurospirillum deleyianum DSM 6946
306263	0	0	Campylobacter lari RM2100
306264	0	0	Campylobacter upsaliensis RM3195
306254	0	0	Campylobacter coli RM2228
398000	0	0	Campylobacter jejuni subsp. jejuni CG8486
478547	0	0	Campylobacter jejuni subsp. jejuni CG8421
195099	0	0	Campylobacter jejuni RM1221
192222	0	0	Campylobacter jejuni subsp. jejuni NCTC 11168
360111	0	0	Campylobacter jejuni subsp. jejuni CF93-6
360110	0	0	Campylobacter jejuni subsp. jejuni 84-25
360112	0	0	Campylobacter jejuni subsp. jejuni HB93-13
360109	0	0	Campylobacter jejuni subsp. doylei 269.97
407148	0	0	Campylobacter jejuni subsp. jejuni 81116
360108	0	0	Campylobacter jejuni subsp. jejuni 260.94
354242	0	0	Campylobacter jejuni subsp. jejuni 81-176
553218	0	0	Campylobacter rectus RM3267
360105	0	0	Campylobacter curvus 525.92
360104	0	0	Campylobacter concisus 13826
360106	0	0	Campylobacter fetus subsp. fetus 82-40
360107	0	0	Campylobacter hominis ATCC BAA-381
525244	0	0	Acinetobacter sp. ATCC 27244
525245	0	0	Actinomyces coleocanis DSM 15436
525246	0	0	Actinomyces urogenitalis DSM 15434
529120	0	0	Alteromonas macleodii ATCC 27126
525254	0	0	Anaerococcus lactolyticus ATCC 51172
525255	0	0	Anaerococcus tetradius ATCC 35098
517436	0	0	Anaplasma marginale str. Mississippi
517437	0	0	Anaplasma marginale str. Puerto Rico
403779	0	0	Anaplasma marginale str. Virginia
81972	0	0	Arabidopsis lyrata subsp. lyrata
3702	0	0	Arabidopsis thaliana
344612	0	0	Aspergillus clavatus NRRL 1
330879	0	0	Aspergillus fumigatus Af293
227321	0	0	Aspergillus nidulans FGSC A4
5062	0	0	Aspergillus oryzae
525256	0	0	Atopobium vaginae DSM 15829
287752	0	0	Aurantimonas sp. SI85-9A1
44056	0	0	Aureococcus anophagefferens
339854	0	0	Bacillus thuringiensis serovar israelensis ATCC 35646
470145	0	0	Bacteroides coprocola DSM 17136
457424	0	0	Bacteroides fragilis 3_1_12
471870	0	0	Bacteroides intestinalis DSM 17393
457388	0	0	Bacteroides sp. 2_1_7
469590	0	0	Bacteroides sp. 2_2_4
457394	0	0	Bacteroides sp. 4_3_47FAA
457395	0	0	Bacteroides sp. 9_1_42FAA
556258	0	0	Bacteroides sp. D1
556260	0	0	Bacteroides sp. D4
684364	0	0	Batrachochytrium dendrobatidis JAM81
422288	0	0	Beggiatoa sp. SS
473819	0	0	Bifidobacterium dentium ATCC 27678
547043	0	0	Bifidobacterium pseudocatenulatum DSM 20438
476272	0	0	Blautia hydrogenotrophica DSM 10507
498740	0	0	Borrelia burgdorferi 64b
498739	0	0	Borrelia burgdorferi CA-11.2a
498737	0	0	Borrelia burgdorferi WI91-23
498743	0	0	Borrelia garinii PBr
498742	0	0	Borrelia spielmanii A14S
332648	0	0	Botryotinia fuckeliana B05.10
520450	0	0	Brucella abortus bv. 2 str. 86/8/59
520451	0	0	Brucella abortus bv. 3 str. Tulya
520452	0	0	Brucella abortus bv. 4 str. 292
520454	0	0	Brucella abortus bv. 6 str. 870
520455	0	0	Brucella abortus bv. 9 str. C68
520457	0	0	Brucella ceti B1/94
520460	0	0	Brucella ceti M13/05/1
520458	0	0	Brucella ceti M490/95/1
520459	0	0	Brucella ceti M644/93/1
520464	0	0	Brucella melitensis bv. 1 str. Rev.1
520465	0	0	Brucella melitensis bv. 2 str. 63/9
520466	0	0	Brucella melitensis bv. 3 str. Ether
520456	0	0	Brucella neotomae 5K33
520461	0	0	Brucella pinnipedialis B2/94
520463	0	0	Brucella pinnipedialis M163/99/10
520462	0	0	Brucella pinnipedialis M292/94/1
520449	0	0	Brucella sp. 83/13
520487	0	0	Brucella suis bv. 3 str. 686
520489	0	0	Brucella suis bv. 5 str. 513
593275	0	0	Buchnera aphidicola str. LSR1 (Acyrthosiphon pisum)
357347	0	0	Burkholderia pseudomallei 1106b
320371	0	0	Burkholderia pseudomallei 1710a
482628	0	0	Campylobacter jejuni subsp. jejuni BH-01-0142
564416	0	0	Chlamydia trachomatis 6276
564417	0	0	Chlamydia trachomatis 6276s
564418	0	0	Chlamydia trachomatis 70
564419	0	0	Chlamydia trachomatis 70s
573237	0	0	Chlamydia trachomatis D(s)2923
3055	0	0	Chlamydomonas reinhardtii
3077	0	0	Chlorella vulgaris
469595	0	0	Citrobacter sp. 30_2
500640	0	0	Citrobacter youngae ATCC 29220
518636	0	0	Clostridium asparagiforme DSM 15981
447213	0	0	Clostridium botulinum G
445338	0	0	Clostridium botulinum str. Iwanei E
499175	0	0	Clostridium difficile ATCC 43255
499176	0	0	Clostridium difficile CIP 107932
499174	0	0	Clostridium difficile QCD-23m63
455631	0	0	Clostridium difficile QCD-66c26
553973	0	0	Clostridium hylemonae DSM 15053
537013	0	0	Clostridium methylpentosum DSM 5476
457396	0	0	Clostridium sp. 7_2_43FAA
246410	0	0	Coccidioides immitis RS
443226	0	0	Coccidioides posadasii str. Silveira
574566	0	0	Coccomyxa sp. C-169
701091	0	0	Cochliobolus heterostrophus C5
525260	0	0	Corynebacterium accolens ATCC 49725
548477	0	0	Corynebacterium glucuronalyticum ATCC 51867
566549	0	0	Corynebacterium matruchotii ATCC 33806
525264	0	0	Corynebacterium pseudogenitalium ATCC 33035
525268	0	0	Corynebacterium striatum ATCC 6940
360116	0	0	Coxiella burnetii 'MSU Goat Q177'
283643	0	0	Cryptococcus neoformans var. neoformans B-3501A
891	0	0	Desulfuromonas spp.
546274	0	0	Eikenella corrodens ATCC 23834
280463	0	0	Emiliania huxleyi CCMP1516
394104	0	0	Endoriftia persephone 'Hot96_1+Hot96_2'
474186	0	0	Enterococcus faecalis OG1RF
491074	0	0	Enterococcus faecalis TX0104
525278	0	0	Enterococcus faecalis TX1332
481877	0	0	Enterocytozoon bieneusi H348
525281	0	0	Escherichia coli 83972
502346	0	0	Escherichia coli O157:H7 str. TW14588
469598	0	0	Escherichia sp. 3_2_53FAA
457401	0	0	Escherichia sp. 4_1_40B
411469	0	0	Eubacterium hallii DSM 3353
186039	0	0	Fragilariopsis cylindrus
539329	0	0	Francisella philomiragia subsp. philomiragia ATCC 25015
430556	0	0	Francisella tularensis subsp. holarctica FSC022
442346	0	0	Francisella tularensis subsp. novicida GA99-3548
430558	0	0	Francisella tularensis subsp. novicida GA99-3549
430557	0	0	Francisella tularensis subsp. tularensis FSC033
469615	0	0	Fusobacterium gonidiaformans ATCC 25563
469616	0	0	Fusobacterium mortiferum ATCC 9817
469599	0	0	Fusobacterium sp. 2_1_31
469605	0	0	Fusobacterium sp. 3_1_5R
469606	0	0	Fusobacterium sp. 4_1_13
457405	0	0	Fusobacterium sp. 7_1
556263	0	0	Fusobacterium sp. D12
469617	0	0	Fusobacterium ulcerans ATCC 49185
525284	0	0	Gardnerella vaginalis ATCC 14019
546270	0	0	Gemella haemolysans ATCC 10379
499172	0	0	Helicobacter pylori HPKX_438_CA4C1
266940	0	0	Kineococcus radiotolerans SRS30216
525310	0	0	Lactobacillus brevis subsp. gravesensis ATCC 27305
525318	0	0	Lactobacillus buchneri ATCC 11577
525325	0	0	Lactobacillus fermentum ATCC 14931
525326	0	0	Lactobacillus gasseri JV-V03
559301	0	0	Lactobacillus gasseri MV-22
525327	0	0	Lactobacillus hilgardii ATCC 8290
440497	0	0	Lactobacillus jensenii 1153
525329	0	0	Lactobacillus jensenii JV-V16
525330	0	0	Lactobacillus johnsonii ATCC 33200
525337	0	0	Lactobacillus paracasei subsp. paracasei ATCC 25302
525338	0	0	Lactobacillus plantarum subsp. plantarum ATCC 14917
548485	0	0	Lactobacillus reuteri MM4-1
491077	0	0	Lactobacillus reuteri SD2112
525362	0	0	Lactobacillus ruminis ATCC 25644
525364	0	0	Lactobacillus salivarius ATCC 11741
525365	0	0	Lactobacillus ultunensis DSM 16047
525366	0	0	Lactobacillus vaginalis ATCC 49540
322866	0	0	Leptolyngbya valderiana BDU 20041
525367	0	0	Listeria grayi DSM 20601
379508	0	0	Lodderomyces elongisporus NRRL YB-4239
425265	0	0	Malassezia globosa CBS 7966
521002	0	0	Methanobrevibacter smithii DSM 2374
392484	0	0	Methylophaga sp. DMS010
564608	0	0	Micromonas pusilla CCMP1545
219305	0	0	Micromonospora sp. ATCC 39149
548479	0	0	Mobiluncus curtisii ATCC 43063
556270	0	0	Mollicutes bacterium D7
553481	0	0	Mycobacterium avium subsp. avium ATCC 25291
487521	0	0	Mycobacterium intracellulare ATCC 13950
557599	0	0	Mycobacterium kansasii ATCC 12478
555461	0	0	Mycobacterium tuberculosis '98-R604 INH-RIF-EM'
478433	0	0	Mycobacterium tuberculosis KZN 4207
478435	0	0	Mycobacterium tuberculosis KZN 605
546262	0	0	Neisseria cinerea ATCC 14685
546264	0	0	Neisseria flavescens NRL30031/H210
528345	0	0	Neisseria gonorrhoeae 1291
528346	0	0	Neisseria gonorrhoeae 35/02
528347	0	0	Neisseria gonorrhoeae DGI18
528352	0	0	Neisseria gonorrhoeae FA19
528353	0	0	Neisseria gonorrhoeae FA6140
528354	0	0	Neisseria gonorrhoeae MS11
528355	0	0	Neisseria gonorrhoeae PID1
528356	0	0	Neisseria gonorrhoeae PID18
528357	0	0	Neisseria gonorrhoeae PID24-1
528358	0	0	Neisseria gonorrhoeae PID332
528359	0	0	Neisseria gonorrhoeae SK-92-679
528360	0	0	Neisseria gonorrhoeae SK-93-1035
546265	0	0	Neisseria lactamica ATCC 23970
546266	0	0	Neisseria mucosa ATCC 25996
546268	0	0	Neisseria subflava NJ9703
331117	0	0	Neosartorya fischeri NRRL 181
367110	0	0	Neurospora crassa OR74A
391626	0	0	Octadecabacter antarcticus 307
385169	0	0	Ostreococcus sp. RCC809
70448	0	0	Ostreococcus tauri
556268	0	0	Oxalobacter formigenes HOxBLS
556269	0	0	Oxalobacter formigenes OXCC13
238030	0	0	Pasteuria nishizawae str. North American
558269	0	0	Pectobacterium carotovorum subsp. brasiliensis PBR1692
441960	0	0	Penicillium marneffei ATCC 18224
321614	0	0	Phaeosphaeria nodorum SN15
145481	0	0	Physcomitrella patens subsp. patens
4784	0	0	Phytophthora capsici
164328	0	0	Phytophthora ramorum
67593	0	0	Phytophthora sojae
294746	0	0	Pichia guilliermondii ATCC 6260
556264	0	0	Propionibacterium sp. D11
471874	0	0	Providencia stuartii ATCC 25827
563797	0	0	Pseudomonas syringae pv. oryzae str. 1_6
573066	0	0	Pseudomonas syringae pv. tabaci ATCC 11528
439495	0	0	Pseudovibrio sp. JE062
426418	0	0	Pyrenophora tritici-repentis Pt-1C-BFP
538025	0	0	Rhizobium etli 8C-3
526949	0	0	Rhizobium etli Brasil 5
526945	0	0	Rhizobium etli CIAT 894
526946	0	0	Rhizobium etli IE4771
467661	0	0	Rhodobacteraceae bacterium KLH11
314270	0	0	Rhodobacterales bacterium HTCC2083
367336	1	0	Rhodobacterales bacterium HTCC2255
439496	0	0	Rhodobacterales bacterium Y4I
391589	0	0	Roseobacter sp. GAI101
439497	0	0	Ruegeria sp. R11
573395	0	0	Salmonella enterica subsp. enterica serovar Tennessee str. CDC07-0191
88036	0	0	Selaginella moellendorffii
556266	0	0	Shigella sp. D9
4558	0	0	Sorghum bicolor
525372	0	0	Sphingobacterium spiritivorum ATCC 33300
525373	0	0	Sphingobacterium spiritivorum ATCC 33861
548475	0	0	Staphylococcus aureus subsp. aureus 70
585891	0	0	Staphylococcus aureus subsp. aureus Mu50-omega
505321	0	0	Staphylococcus aureus subsp. aureus str. CF-Marseille
391601	0	0	Stenotrophomonas sp. SKA14
471872	0	0	Streptococcus infantarius subsp. infantarius ATCC BAA-102
570507	0	0	Streptococcus pneumoniae CCRI 1974
574965	0	0	Streptococcus pneumoniae CCRI 1974M2
443255	0	0	Streptomyces clavuligerus ATCC 27064
566461	0	0	Streptomyces ghanaensis ATCC 14672
467200	0	0	Streptomyces griseoflavus Tu4000
457427	0	0	Streptomyces hygroscopicus ATCC 53653
457428	0	0	Streptomyces lividans TK24
457429	0	0	Streptomyces pristinaespiralis ATCC 25486
457430	0	0	Streptomyces roseosporus NRRL 11379
457431	0	0	Streptomyces roseosporus NRRL 15998
591158	0	0	Streptomyces sp. AA4
253839	0	0	Streptomyces sp. C
465541	0	0	Streptomyces sp. Mg1
465543	0	0	Streptomyces sp. SPB74
591157	0	0	Streptomyces sp. SPB78
463191	0	0	Streptomyces sviceus ATCC 29083
591159	0	0	Streptomyces viridochromogenes DSM 40736
411471	0	0	Subdoligranulum variabile DSM 15176
679936	0	0	Sulfobacillus acidophilus DSM 10332
91464	0	0	Synechococcus sp. PCC 7335
237631	0	0	Ustilago maydis 521
436907	0	0	Vanderwaltozyma polyspora DSM 70294
382464	0	0	Verrucomicrobiae bacterium DG1235
391586	0	0	Vibrio parahaemolyticus 16
563773	0	0	Vibrio parahaemolyticus AN-5034
563772	0	0	Vibrio parahaemolyticus AQ4037
563771	0	0	Vibrio parahaemolyticus Peru-466
3068	0	0	Volvox carteri f. nagariensis
384035	0	0	Wolbachia endosymbiont of Drosophila willistoni TSC#14030-0811.24
155920	0	0	Xylella fastidiosa ANN1 (oleander) spp.
373665	0	0	Yersinia pestis biovar Orientalis str. IP275
