# Supplementary material for: Restoration of biofuel production levels and increased tolerance under ionic liquid stress is enabled by a mutation in the essential Escherichia coli gene cydC
Source: Microb Cell Fact. 2018 Oct 8;17:159. doi: 10.1186/s12934-018-1006-8 (PMC6174563; doi:10.1186/s12934-018-1006-8)
Supplement: Supplementary file 3 — Additional file 3. Shotgun proteomics raw data for cydC-D86G and control strains. [file 12934_2018_1006_MOESM3_ESM.txt]

Identified Proteins (1070/1076)	COG	Accession Number	Fold of cydCD vs empty at 48	Fold of cyd86GCD vs empty at 48	Normalized increase, cydD86G / WT 48h
Chloramphenicol acetyltransferase with N-terminal tag OS=Escherichia coli GN=cat PE=1 SV=1		sp|N62577|CATNterm_ECOLX	0.875012414	1.043450194	1.192497588
6-phosphogluconate dehydrogenase, decarboxylating OS=Escherichia coli (strain K12) GN=gnd PE=1 SV=2	G	sp|P00350|6PGD_ECOLI	0.925693757	0.885772939	0.956874703
Superoxide dismutase [Mn] OS=Escherichia coli (strain K12) GN=sodA PE=1 SV=2	P	sp|P00448|SODM_ECOLI	0.994271199	0.813427599	0.818114414
Ribonucleoside-diphosphate reductase 1 subunit alpha OS=Escherichia coli (strain K12) GN=nrdA PE=1 SV=2	F	sp|P00452|RIR1_ECOLI	1.384058902	1.068490219	0.771997649
Maltodextrin phosphorylase OS=Escherichia coli (strain K12) GN=malP PE=1 SV=7	G	sp|P00490|PHSM_ECOLI	1.921019509	1.069170862	0.556564292
Aspartate aminotransferase OS=Escherichia coli (strain K12) GN=aspC PE=1 SV=1	E	sp|P00509|AAT_ECOLI	0.786849511	0.823520669	1.046605047
Bifunctional aspartokinase/homoserine dehydrogenase 1 OS=Escherichia coli (strain K12) GN=thrA PE=1 SV=2	E	sp|P00561|AK1H_ECOLI	0.756494843	1.211918246	1.602017855
Bifunctional aspartokinase/homoserine dehydrogenase 2 OS=Escherichia coli (strain K12) GN=metL PE=1 SV=3	E	sp|P00562|AK2H_ECOLI	0.608813502	1.029671481	1.691275699
Alkaline phosphatase OS=Escherichia coli (strain K12) GN=phoA PE=1 SV=1	P	sp|P00634|PPB_ECOLI	1	1	1
Trypsin OS=Sus scrofa PE=1 SV=1		sp|P00761|TRYP_PIG	0.798209543	0.872526343	1.093104373
Phosphoenolpyruvate carboxylase OS=Escherichia coli (strain K12) GN=ppc PE=1 SV=1	C	sp|P00864|CAPP_ECOLI	0.782769836	0.715672725	0.914282452
Threonine synthase OS=Escherichia coli (strain K12) GN=thrC PE=1 SV=1	E	sp|P00934|THRC_ECOLI	1.135546615	1.205823613	1.061888254
Cystathionine gamma-synthase OS=Escherichia coli (strain K12) GN=metB PE=1 SV=1	E	sp|P00935|METB_ECOLI	0.546422111	0.995049991	1.821028049
Tryptophan--tRNA ligase OS=Escherichia coli (strain K12) GN=trpS PE=1 SV=3	J	sp|P00954|SYW_ECOLI	1.156559807	0.859420091	0.743083138
Isoleucine--tRNA ligase OS=Escherichia coli (strain K12) GN=ileS PE=1 SV=5	J	sp|P00956|SYI_ECOLI	1.472033229	1.461891293	0.993110253
Alanine--tRNA ligase OS=Escherichia coli (strain K12) GN=alaS PE=1 SV=2	J	sp|P00957|SYA_ECOLI	1.059344014	0.929735297	0.87765191
Methionine--tRNA ligase OS=Escherichia coli (strain K12) GN=metG PE=1 SV=2	J	sp|P00959|SYM_ECOLI	1.516746262	1.075784859	0.709271475
Glycine--tRNA ligase alpha subunit OS=Escherichia coli (strain K12) GN=glyQ PE=1 SV=2	J	sp|P00960|SYGA_ECOLI	1.451643336	1.536316143	1.058328933
Glycine--tRNA ligase beta subunit OS=Escherichia coli (strain K12) GN=glyS PE=1 SV=4	J	sp|P00961|SYGB_ECOLI	0.965115862	1.0925999	1.132091951
Glutamine--tRNA ligase OS=Escherichia coli (strain K12) GN=glnS PE=1 SV=3	J	sp|P00962|SYQ_ECOLI	0.883257045	1.051987973	1.191032643
Carbamoyl-phosphate synthase large chain OS=Escherichia coli (strain K12) GN=carB PE=1 SV=2	E	sp|P00968|CARB_ECOLI	0.034711474	0.241486248	6.956957375
30S ribosomal protein S6 OS=Escherichia coli (strain K12) GN=rpsF PE=1 SV=1	J	sp|P02358|RS6_ECOLI	0.876901544	1.21914508	1.390287299
30S ribosomal protein S7 OS=Escherichia coli (strain K12) GN=rpsG PE=1 SV=3	J	sp|P02359|RS7_ECOLI	0.838549765	0.981333543	1.170274661
50S ribosomal protein L15 OS=Escherichia coli (strain K12) GN=rplO PE=1 SV=1	J	sp|P02413|RL15_ECOLI	0.912912524	1.028604161	1.126728064
D-ribose-binding periplasmic protein OS=Escherichia coli (strain K12) GN=rbsB PE=1 SV=1	G	sp|P02925|RBSB_ECOLI	0.529093063	0.74300547	1.404300155
Outer membrane protein TolC OS=Escherichia coli (strain K12) GN=tolC PE=1 SV=3	M	sp|P02930|TOLC_ECOLI	1.641351937	1.154179795	0.703188493
Lactose operon repressor OS=Escherichia coli (strain K12) GN=lacI PE=1 SV=3	K	sp|P03023|LACI_ECOLI	1.105982574	1.167622194	1.055732904
GMP synthase [glutamine-hydrolyzing] OS=Escherichia coli (strain K12) GN=guaA PE=1 SV=1	F	sp|P04079|GUAA_ECOLI	0.831661745	0.804347826	0.967157418
Glutathione synthetase OS=Escherichia coli (strain K12) GN=gshB PE=1 SV=1	H	sp|P04425|GSHB_ECOLI	0.865662133	1.09716644	1.267430327
Glutamate--tRNA ligase OS=Escherichia coli (strain K12) GN=gltX PE=1 SV=1	J	sp|P04805|SYE_ECOLI	1.313680728	1.257435897	0.957185312
Aminopeptidase N OS=Escherichia coli (strain K12) GN=pepN PE=1 SV=2	E	sp|P04825|AMPN_ECOLI	1.083904711	1.194034264	1.10160446
Lipoprotein 28 OS=Escherichia coli (strain K12) GN=nlpA PE=1 SV=1	P	sp|P04846|NLPA_ECOLI	1.015810053	0.886911845	0.873107962
Dihydroorotase OS=Escherichia coli (strain K12) GN=pyrC PE=1 SV=2	F	sp|P05020|PYRC_ECOLI	0.578322346	0.674510891	1.166323409
Polyribonucleotide nucleotidyltransferase OS=Escherichia coli (strain K12) GN=pnp PE=1 SV=3	J	sp|P05055|PNP_ECOLI	0.996944195	0.995511127	0.99856254
Erythronate-4-phosphate dehydrogenase OS=Escherichia coli (strain K12) GN=pdxB PE=2 SV=2	E	sp|P05459|PDXB_ECOLI	1.013678916	0.569128971	0.561448957
Ketol-acid reductoisomerase OS=Escherichia coli (strain K12) GN=ilvC PE=1 SV=4	E	sp|P05793|ILVC_ECOLI	0.377045321	0.81463606	2.160578624
Vitamin B12 transport periplasmic protein BtuE OS=Escherichia coli (strain K12) GN=btuE PE=3 SV=1	O	sp|P06610|BTUE_ECOLI	0.924616556	0.829580478	0.897215686
DNA topoisomerase 1 OS=Escherichia coli (strain K12) GN=topA PE=1 SV=2	L	sp|P06612|TOP1_ECOLI	1.446973672	0.843019736	0.582608898
Cystathionine beta-lyase MetC OS=Escherichia coli (strain K12) GN=metC PE=1 SV=1	E	sp|P06721|METC_ECOLI	0.606818912	0.772957136	1.273785509
Dihydrolipoyllysine-residue acetyltransferase component of pyruvate dehydrogenase complex OS=Escherichia coli (strain K12) GN=aceF PE=1 SV=3	C	sp|P06959|ODP2_ECOLI	1.31584085	1.171449768	0.890267062
Histidinol-phosphate aminotransferase OS=Escherichia coli (strain K12) GN=hisC PE=1 SV=2	E	sp|P06986|HIS8_ECOLI	0.568771071	0.729089742	1.281868539
Histidinol dehydrogenase OS=Escherichia coli (strain K12) GN=hisD PE=1 SV=5	E	sp|P06988|HISX_ECOLI	0.570977939	0.577531202	1.011477262
Pyruvate dehydrogenase [ubiquinone] OS=Escherichia coli (strain K12) GN=poxB PE=1 SV=1	E	sp|P07003|POXB_ECOLI	0.971630842	0.730501548	0.751830341
Peptide chain release factor 2 OS=Escherichia coli (strain K12) GN=prfB PE=1 SV=3	J	sp|P07012|RF2_ECOLI	0.712960637	0.834135958	1.169960745
Succinate dehydrogenase iron-sulfur subunit OS=Escherichia coli (strain K12) GN=sdhB PE=1 SV=1	C	sp|P07014|SDHB_ECOLI	0.925088823	0.958156757	1.035745685
Valine--tRNA ligase OS=Escherichia coli (strain K12) GN=valS PE=1 SV=2	J	sp|P07118|SYV_ECOLI	0.844629078	0.806534419	0.954897765
Mevalonate kinase OS=Saccharomyces cerevisiae (strain ATCC 204508 / S288c) GN=ERG12 PE=1 SV=1		sp|P07277|KIME_YEAST	1.456869932	1.446240142	0.992703679
Phenylalanine--tRNA ligase beta subunit OS=Escherichia coli (strain K12) GN=pheT PE=1 SV=2	J	sp|P07395|SYFB_ECOLI	1.206336195	1.118892274	0.92751281
Homoserine O-succinyltransferase OS=Escherichia coli (strain K12) GN=metA PE=1 SV=4	E	sp|P07623|META_ECOLI	1.025008943	1.118312791	1.091027349
Leucine--tRNA ligase OS=Escherichia coli (strain K12) GN=leuS PE=1 SV=2	J	sp|P07813|SYL_ECOLI	0.826209966	0.880757479	1.066021368
Isocitrate dehydrogenase [NADP] OS=Escherichia coli (strain K12) GN=icd PE=1 SV=1	C	sp|P08200|IDH_ECOLI	0.96503083	1.059126615	1.09750547
Phenylalanine--tRNA ligase alpha subunit OS=Escherichia coli (strain K12) GN=pheS PE=1 SV=2	J	sp|P08312|SYFA_ECOLI	1.289749991	1.111601039	0.861873268
USG-1 protein OS=Escherichia coli (strain K12) GN=usg PE=1 SV=1	E	sp|P08390|USG_ECOLI	1.656332696	1.662482225	1.003712738
D-alanyl-D-alanine carboxypeptidase DacC OS=Escherichia coli (strain K12) GN=dacC PE=1 SV=2	M	sp|P08506|DACC_ECOLI	0.954818992	0.774479347	0.811126877
Phosphoenolpyruvate-protein phosphotransferase OS=Escherichia coli (strain K12) GN=ptsI PE=1 SV=1	G	sp|P08839|PT1_ECOLI	1.339699567	1.226375777	0.915411042
Malate synthase A OS=Escherichia coli (strain K12) GN=aceB PE=1 SV=1	C	sp|P08997|MASY_ECOLI	0.418410378	0.293462913	0.7013758
2-isopropylmalate synthase OS=Escherichia coli (strain K12) GN=leuA PE=1 SV=5	E	sp|P09151|LEU1_ECOLI	1	1	1
Protein GrpE OS=Escherichia coli (strain K12) GN=grpE PE=1 SV=1	O	sp|P09372|GRPE_ECOLI	1.154115618	1.154079318	0.999968547
Formate acetyltransferase 1 OS=Escherichia coli (strain K12) GN=pflB PE=1 SV=2	C	sp|P09373|PFLB_ECOLI	1.042628549	0.823512836	0.789842976
Glutamate synthase [NADPH] large chain OS=Escherichia coli (strain K12) GN=gltB PE=1 SV=3	E	sp|P09831|GLTB_ECOLI	0.207074036	0.640002956	3.090696297
Glutamate synthase [NADPH] small chain OS=Escherichia coli (strain K12) GN=gltD PE=1 SV=3	E	sp|P09832|GLTD_ECOLI	0.37767203	0.786690838	2.083
Acetate kinase OS=Escherichia coli (strain K12) GN=ackA PE=1 SV=1	C	sp|P0A6A3|ACKA_ECOLI	0.941183659	1.052775838	1.118565784
3-isopropylmalate dehydratase large subunit OS=Escherichia coli (strain K12) GN=leuC PE=1 SV=2	E	sp|P0A6A6|LEUC_ECOLI	1	1	1
Acyl carrier protein OS=Escherichia coli (strain K12) GN=acpP PE=1 SV=2	I	sp|P0A6A8|ACP_ECOLI	0.970178946	1.010024455	1.041070268
Cysteine desulfurase IscS OS=Escherichia coli (strain K12) GN=iscS PE=1 SV=1	S	sp|P0A6B7|ISCS_ECOLI	1.349114805	1.184368645	0.877885737
Shikimate kinase 1 OS=Escherichia coli (strain K12) GN=aroK PE=1 SV=2	E	sp|P0A6D7|AROK_ECOLI	0.57900786	0.76349345	1.318623636
60 kDa chaperonin OS=Escherichia coli (strain K12) GN=groL PE=1 SV=2	O	sp|P0A6F5|CH60_ECOLI	1.15046132	1.146032647	0.996150524
10 kDa chaperonin OS=Escherichia coli (strain K12) GN=groS PE=1 SV=1	O	sp|P0A6F9|CH10_ECOLI	1.014229175	1.036866022	1.022319262
ATP-dependent Clp protease proteolytic subunit OS=Escherichia coli (strain K12) GN=clpP PE=1 SV=1	N	sp|P0A6G7|CLPP_ECOLI	1.07452549	1.175087733	1.093587583
ATP-dependent Clp protease ATP-binding subunit ClpX OS=Escherichia coli (strain K12) GN=clpX PE=1 SV=2	O	sp|P0A6H1|CLPX_ECOLI	1.210023999	1.038231493	0.858025539
ATP-dependent protease ATPase subunit HslU OS=Escherichia coli (strain K12) GN=hslU PE=1 SV=1	O	sp|P0A6H5|HSLU_ECOLI	1.165456609	1.004497558	0.861891855
D-alanine--D-alanine ligase A OS=Escherichia coli (strain K12) GN=ddlA PE=3 SV=1	M	sp|P0A6J8|DDLA_ECOLI	0.736876901	0.786913734	1.067903925
Peptide deformylase OS=Escherichia coli (strain K12) GN=def PE=1 SV=2	J	sp|P0A6K3|DEF_ECOLI	0.732413125	0.771797769	1.05377381
Phosphopentomutase OS=Escherichia coli (strain K12) GN=deoB PE=1 SV=1	G	sp|P0A6K6|DEOB_ECOLI	0.854851449	0.67997752	0.795433547
Deoxyribose-phosphate aldolase OS=Escherichia coli (strain K12) GN=deoC PE=1 SV=1	F	sp|P0A6L0|DEOC_ECOLI	0.547627024	0.510036293	0.931357055
4-hydroxy-tetrahydrodipicolinate synthase OS=Escherichia coli (strain K12) GN=dapA PE=1 SV=1	E	sp|P0A6L2|DAPA_ECOLI	1.045654379	1.058311996	1.012104971
Elongation factor G OS=Escherichia coli (strain K12) GN=fusA PE=1 SV=2	J	sp|P0A6M8|EFG_ECOLI	0.939202753	1.00083644	1.06562341
Elongation factor P OS=Escherichia coli (strain K12) GN=efp PE=1 SV=2	J	sp|P0A6N4|EFP_ECOLI	0.88022773	0.75864475	0.861873268
Elongation factor Ts OS=Escherichia coli (strain K12) GN=tsf PE=1 SV=2	J	sp|P0A6P1|EFTS_ECOLI	1.006026851	1.132618424	1.125833196
Enolase OS=Escherichia coli (strain K12) GN=eno PE=1 SV=2	G	sp|P0A6P9|ENO_ECOLI	0.892000719	0.899622506	1.008544597
3-hydroxyacyl-[acyl-carrier-protein] dehydratase FabZ OS=Escherichia coli (strain K12) GN=fabZ PE=1 SV=1	I	sp|P0A6Q6|FABZ_ECOLI	1.002005074	1.17235453	1.170008576
3-oxoacyl-[acyl-carrier-protein] synthase 3 OS=Escherichia coli (strain K12) GN=fabH PE=1 SV=1	I	sp|P0A6R0|FABH_ECOLI	1.108335874	1.06874948	0.964283034
Glucose-6-phosphate isomerase OS=Escherichia coli (strain K12) GN=pgi PE=1 SV=1	G	sp|P0A6T1|G6PI_ECOLI	0.949303512	0.88567131	0.932969592
GTP cyclohydrolase 1 OS=Escherichia coli (strain K12) GN=folE PE=1 SV=2	H	sp|P0A6T5|GCH1_ECOLI	0.597997761	0.971075322	1.623877855
Glycogen synthase OS=Escherichia coli (strain K12) GN=glgA PE=1 SV=1	G	sp|P0A6U8|GLGA_ECOLI	1.024245355	0.657021796	0.641469148
Glucokinase OS=Escherichia coli (strain K12) GN=glk PE=1 SV=1	G	sp|P0A6V8|GLK_ECOLI	1.063704725	0.980689676	0.921956679
Transcription elongation factor GreA OS=Escherichia coli (strain K12) GN=greA PE=1 SV=1	K	sp|P0A6W5|GREA_ECOLI	0.736813626	0.858819931	1.165586385
Integration host factor subunit alpha OS=Escherichia coli (strain K12) GN=ihfA PE=1 SV=1	L	sp|P0A6X7|IHFA_ECOLI	1.361073765	1.167652595	0.857890751
33 kDa chaperonin OS=Escherichia coli (strain K12) GN=hslO PE=1 SV=1	O	sp|P0A6Y5|HSLO_ECOLI	1.393221511	0.921167406	0.661177996
Chaperone protein DnaK OS=Escherichia coli (strain K12) GN=dnaK PE=1 SV=2	O	sp|P0A6Y8|DNAK_ECOLI	1.057896322	1.033282019	0.976732783
Chaperone protein HtpG OS=Escherichia coli (strain K12) GN=htpG PE=1 SV=1	O	sp|P0A6Z3|HTPG_ECOLI	1.220189197	1.185086327	0.971231618
Translation initiation factor IF-2 OS=Escherichia coli (strain K12) GN=infB PE=1 SV=1	J	sp|P0A705|IF2_ECOLI	1.018566532	1.090726083	1.07084422
Translation initiation factor IF-3 OS=Escherichia coli (strain K12) GN=infC PE=1 SV=1	J	sp|P0A707|IF3_ECOLI	0.979597224	0.942034998	0.961655438
2-dehydro-3-deoxyphosphooctonate aldolase OS=Escherichia coli (strain K12) GN=kdsA PE=1 SV=1	M	sp|P0A715|KDSA_ECOLI	0.99345379	1.004662061	1.011282126
Ribose-phosphate pyrophosphokinase OS=Escherichia coli (strain K12) GN=prs PE=1 SV=2	E	sp|P0A717|KPRS_ECOLI	1.093746365	1.041109276	0.951874501
Cell division topological specificity factor OS=Escherichia coli (strain K12) GN=minE PE=1 SV=1	D	sp|P0A734|MINE_ECOLI	0.804294341	0.860257331	1.069580235
Large-conductance mechanosensitive channel OS=Escherichia coli (strain K12) GN=mscL PE=1 SV=1	M	sp|P0A742|MSCL_ECOLI	0.676670744	0.684288268	1.011257357
Nucleoside diphosphate kinase OS=Escherichia coli (strain K12) GN=ndk PE=1 SV=2	F	sp|P0A763|NDK_ECOLI	0.839820543	1.151431966	1.371045249
6-phosphofructokinase isozyme 1 OS=Escherichia coli (strain...	G	sp|P0A796|K6PF1_ECOLI	32	16.637	0.51990625
Phosphoglycerate kinase OS=Escherichia coli (strain K12) GN=pgk PE=1 SV=2	G	sp|P0A799|PGK_ECOLI	0.823276019	0.88643084	1.0767116
Glycerol-3-phosphate acyltransferase OS=Escherichia coli (strain K12) GN=plsB PE=1 SV=2	I	sp|P0A7A7|PLSB_ECOLI	2.892102919	0.65492847	0.226454068
Inorganic pyrophosphatase OS=Escherichia coli (strain K12) GN=ppa PE=1 SV=2	C	sp|P0A7A9|IPYR_ECOLI	0.957628403	0.999090955	1.043297121
ATP-dependent protease subunit HslV OS=Escherichia coli (strain K12) GN=hslV PE=1 SV=2	O	sp|P0A7B8|HSLV_ECOLI	1.08304439	0.932545696	0.861041066
Adenylosuccinate synthetase OS=Escherichia coli (strain K12) GN=purA PE=1 SV=2	F	sp|P0A7D4|PURA_ECOLI	0.837792737	0.8686503	1.036831977
Phosphoribosylaminoimidazole-succinocarboxamide synthase OS=Escherichia coli (strain K12) GN=purC PE=1 SV=1	F	sp|P0A7D7|PUR7_ECOLI	0.514558906	0.6172634	1.199597157
CTP synthase OS=Escherichia coli (strain K12) GN=pyrG PE=1 SV=2	F	sp|P0A7E5|PYRG_ECOLI	0.721277029	0.849230866	1.177399017
Protein RecA OS=Escherichia coli (strain K12) GN=recA PE=1 SV=2	L	sp|P0A7G6|RECA_ECOLI	1.017299192	0.768556622	0.755487302
50S ribosomal protein L10 OS=Escherichia coli (strain K12) GN=rplJ PE=1 SV=2	J	sp|P0A7J3|RL10_ECOLI	0.792013293	0.899495984	1.135708192
50S ribosomal protein L11 OS=Escherichia coli (strain K12) GN=rplK PE=1 SV=2	J	sp|P0A7J7|RL11_ECOLI	0.956147575	1.06814018	1.117128995
50S ribosomal protein L7/L12 OS=Escherichia coli (strain K12) GN=rplL PE=1 SV=2	J	sp|P0A7K2|RL7_ECOLI	0.703816693	0.85784395	1.218845701
50S ribosomal protein L19 OS=Escherichia coli (strain K12) GN=rplS PE=1 SV=2	J	sp|P0A7K6|RL19_ECOLI	0.829149981	0.917589272	1.106662598
50S ribosomal protein L1 OS=Escherichia coli (strain K12) GN=rplA PE=1 SV=2	J	sp|P0A7L0|RL1_ECOLI	0.946661123	1.045158292	1.104046915
50S ribosomal protein L20 OS=Escherichia coli (strain K12) GN=rplT PE=1 SV=2	J	sp|P0A7L3|RL20_ECOLI	0.88847022	0.999608979	1.125090022
50S ribosomal protein L27 OS=Escherichia coli (strain K12) GN=rpmA PE=1 SV=2	J	sp|P0A7L8|RL27_ECOLI	1.163445491	1.43025572	1.229327657
50S ribosomal protein L28 OS=Escherichia coli (strain K12) GN=rpmB PE=1 SV=2	J	sp|P0A7M2|RL28_ECOLI	1.100901831	1.1716819	1.064292807
50S ribosomal protein L29 OS=Escherichia coli (strain K12) GN=rpmC PE=1 SV=1	J	sp|P0A7M6|RL29_ECOLI	0.999764564	0.954953305	0.955178188
50S ribosomal protein L31 OS=Escherichia coli (strain K12) GN=rpmE PE=1 SV=1	J	sp|P0A7M9|RL31_ECOLI	0.865525903	1.042979115	1.205023571
50S ribosomal protein L31 type B OS=Escherichia coli (strain...	J	sp|P0A7N1|RL31B_ECOLI	0.058648619	0.153512759	2.6175
50S ribosomal protein L32 OS=Escherichia coli (strain K12) GN=rpmF PE=1 SV=2	J	sp|P0A7N4|RL32_ECOLI	0.955900678	1.13953135	1.192102251
50S ribosomal protein L9 OS=Escherichia coli (strain K12) GN=rplI PE=1 SV=1	J	sp|P0A7R1|RL9_ECOLI	0.931127513	1.007120247	1.081613671
30S ribosomal protein S10 OS=Escherichia coli (strain K12) GN=rpsJ PE=1 SV=1	J	sp|P0A7R5|RS10_ECOLI	0.933863484	0.968826219	1.037438807
30S ribosomal protein S11 OS=Escherichia coli (strain K12) GN=rpsK PE=1 SV=2	J	sp|P0A7R9|RS11_ECOLI	0.925176257	0.982423081	1.061876668
30S ribosomal protein S12 OS=Escherichia coli (strain K12) GN=rpsL PE=1 SV=2	J	sp|P0A7S3|RS12_ECOLI	0.752413184	1.041100647	1.38368209
30S ribosomal protein S13 OS=Escherichia coli (strain K12) GN=rpsM PE=1 SV=2	J	sp|P0A7S9|RS13_ECOLI	0.895346549	0.951743287	1.062988726
30S ribosomal protein S16 OS=Escherichia coli (strain K12) GN=rpsP PE=1 SV=1	J	sp|P0A7T3|RS16_ECOLI	0.945545825	0.893231024	0.944672378
30S ribosomal protein S18 OS=Escherichia coli (strain K12) GN=rpsR PE=1 SV=2	J	sp|P0A7T7|RS18_ECOLI	0.961992725	1.021537456	1.061897277
30S ribosomal protein S19 OS=Escherichia coli (strain K12) GN=rpsS PE=1 SV=2	J	sp|P0A7U3|RS19_ECOLI	0.8618641	1.023557419	1.187608834
30S ribosomal protein S20 OS=Escherichia coli (strain K12) GN=rpsT PE=1 SV=2	J	sp|P0A7U7|RS20_ECOLI	1.033253815	1.037631939	1.00423722
30S ribosomal protein S2 OS=Escherichia coli (strain K12) GN=rpsB PE=1 SV=2	J	sp|P0A7V0|RS2_ECOLI	0.888684802	1.12740915	1.268626567
30S ribosomal protein S3 OS=Escherichia coli (strain K12) GN=rpsC PE=1 SV=2	J	sp|P0A7V3|RS3_ECOLI	0.909946602	0.925289377	1.016861181
30S ribosomal protein S4 OS=Escherichia coli (strain K12) GN=rpsD PE=1 SV=2	J	sp|P0A7V8|RS4_ECOLI	0.878800479	1.00359623	1.142006923
30S ribosomal protein S5 OS=Escherichia coli (strain K12) GN=rpsE PE=1 SV=2	J	sp|P0A7W1|RS5_ECOLI	1.01085466	1.032712674	1.0216233
30S ribosomal protein S8 OS=Escherichia coli (strain K12) GN=rpsH PE=1 SV=2	J	sp|P0A7W7|RS8_ECOLI	0.711627131	0.794157244	1.115973815
30S ribosomal protein S9 OS=Escherichia coli (strain K12) GN=rpsI PE=1 SV=2	J	sp|P0A7X3|RS9_ECOLI	0.809703129	0.925338326	1.142811844
Ribose-5-phosphate isomerase A OS=Escherichia coli (strain K12) GN=rpiA PE=1 SV=1	G	sp|P0A7Z0|RPIA_ECOLI	0.710335929	0.761652537	1.072242731
DNA-directed RNA polymerase subunit alpha OS=Escherichia coli (strain K12) GN=rpoA PE=1 SV=1	K	sp|P0A7Z4|RPOA_ECOLI	1.047043134	1.060582924	1.012931454
DNA-directed RNA polymerase subunit omega OS=Escherichia coli (strain K12) GN=rpoZ PE=1 SV=1	K	sp|P0A800|RPOZ_ECOLI	0.726922919	0.897895557	1.235200506
Ribosome-recycling factor OS=Escherichia coli (strain K12) GN=frr PE=1 SV=1	J	sp|P0A805|RRF_ECOLI	0.854536887	1.029797164	1.205093869
S-adenosylmethionine synthase OS=Escherichia coli (strain K12) GN=metK PE=1 SV=2	H	sp|P0A817|METK_ECOLI	0.904510576	0.870803006	0.962733913
Serine hydroxymethyltransferase OS=Escherichia coli (strain K12) GN=glyA PE=1 SV=1	E	sp|P0A825|GLYA_ECOLI	0.587708553	0.782610348	1.331630013
Succinyl-CoA ligase [ADP-forming] subunit beta OS=Escherichia coli (strain K12) GN=sucC PE=1 SV=1	C	sp|P0A836|SUCC_ECOLI	1.031013295	1.011190364	0.980773351
Trigger factor OS=Escherichia coli (strain K12) GN=tig PE=1 SV=1	O	sp|P0A850|TIG_ECOLI	0.912335782	0.997561496	1.093414854
Protein TolB OS=Escherichia coli (strain K12) GN=tolB PE=1 SV=1	N	sp|P0A855|TOLB_ECOLI	0.83740765	0.683800667	0.81656845
Triosephosphate isomerase OS=Escherichia coli (strain K12) GN=tpiA PE=1 SV=1	G	sp|P0A858|TPIS_ECOLI	0.886403288	0.699905659	0.789601831
Thiol peroxidase OS=Escherichia coli (strain K12) GN=tpx PE=1 SV=2	O	sp|P0A862|TPX_ECOLI	0.882308722	0.89591422	1.015420338
Transaldolase A OS=Escherichia coli (strain K12) GN=talA PE=3 SV=1	G	sp|P0A867|TALA_ECOLI	1.002311661	0.827854292	0.825944988
Transaldolase B OS=Escherichia coli (strain K12) GN=talB PE=1 SV=2	G	sp|P0A870|TALB_ECOLI	0.972156069	0.988820288	1.017141506
Tryptophan synthase alpha chain OS=Escherichia coli (strain K12) GN=trpA PE=1 SV=1	E	sp|P0A877|TRPA_ECOLI	0.666699697	0.872699395	1.308984237
UPF0227 protein YcfP OS=Escherichia coli (strain K12) GN=ycfP PE=1 SV=1	S	sp|P0A8E1|YCFP_ECOLI	0.813834093	0.808411785	0.99333733
UPF0234 protein YajQ OS=Escherichia coli (strain K12) GN=yajQ PE=1 SV=2	S	sp|P0A8E7|YAJQ_ECOLI	0.820871512	1.018640274	1.240925358
Uracil phosphoribosyltransferase OS=Escherichia coli (strain K12) GN=upp PE=1 SV=1	F	sp|P0A8F0|UPP_ECOLI	0.688019199	0.788609932	1.146203381
NAD(P)H dehydrogenase (quinone) OS=Escherichia coli (strain K12) GN=wrbA PE=1 SV=2	R	sp|P0A8G6|NQOR_ECOLI	1.035593551	0.863005461	0.833343796
UPF0250 protein YbeD OS=Escherichia coli (strain K12) GN=ybeD PE=1 SV=1	S	sp|P0A8J4|YBED_ECOLI	4.217781617	2.930774143	0.694861519
ATP-dependent RNA helicase RhlB OS=Escherichia coli (strain K12) GN=rhlB PE=1 SV=2	J	sp|P0A8J8|RHLB_ECOLI	1.111577039	1.180370601	1.061888254
Phosphatidylserine decarboxylase proenzyme OS=Escherichia coli (strain K12) GN=psd PE=1 SV=1	I	sp|P0A8K1|PSD_ECOLI	1.537069845	1.239903843	0.80666721
Serine--tRNA ligase OS=Escherichia coli (strain K12) GN=serS PE=1 SV=1	J	sp|P0A8L1|SYS_ECOLI	0.983885946	0.816441044	0.82981269
Asparagine--tRNA ligase OS=Escherichia coli (strain K12) GN=asnS PE=1 SV=2	J	sp|P0A8M0|SYN_ECOLI	1.096637996	1.126051607	1.026821623
Threonine--tRNA ligase OS=Escherichia coli (strain K12) GN=thrS PE=1 SV=1	J	sp|P0A8M3|SYT_ECOLI	1.158510073	1.306560703	1.127793995
UPF0265 protein YeeX OS=Escherichia coli (strain K12) GN=yeeX PE=1 SV=1	S	sp|P0A8M6|YEEX_ECOLI	1.144318794	1.357700592	1.186470588
Lysine--tRNA ligase OS=Escherichia coli (strain K12) GN=lysS PE=1 SV=2	J	sp|P0A8N3|SYK1_ECOLI	1.090674426	1.062925266	0.974557798
Lysine--tRNA ligase, heat inducible OS=Escherichia coli (strain K12) GN=lysU PE=1 SV=2	J	sp|P0A8N5|SYK2_ECOLI	0.683871323	0.825828535	1.207578833
Probable Fe(2+)-trafficking protein OS=Escherichia coli (strain K12) GN=yggX PE=1 SV=2	P	sp|P0A8P3|FETP_ECOLI	0.989424159	0.982831953	0.99333733
Regulator of ribonuclease activity A OS=Escherichia coli (strain K12) GN=rraA PE=1 SV=1	H	sp|P0A8R0|RRAA_ECOLI	1.096789166	0.918880174	0.837791075
DNA-directed RNA polymerase subunit beta' OS=Escherichia coli (strain K12) GN=rpoC PE=1 SV=1	K	sp|P0A8T7|RPOC_ECOLI	1.121835852	1.092642548	0.973977205
DNA-directed RNA polymerase subunit beta OS=Escherichia coli (strain K12) GN=rpoB PE=1 SV=1	K	sp|P0A8V2|RPOB_ECOLI	1.133763003	0.992951907	0.875802001
Outer membrane protein assembly factor BamC OS=Escherichia coli (strain K12) GN=bamC PE=1 SV=1	M	sp|P0A903|BAMC_ECOLI	1.178474079	1.252347792	1.062685905
Outer membrane lipoprotein SlyB OS=Escherichia coli (strain K12) GN=slyB PE=2 SV=1	M	sp|P0A905|SLYB_ECOLI	1.354743937	1.239952378	0.91526697
Outer membrane protein A OS=Escherichia coli (strain K12) GN=ompA PE=1 SV=1	M	sp|P0A910|OMPA_ECOLI	1.047571947	1.211765814	1.156737557
Outer membrane protein assembly factor BamA OS=Escherichia coli (strain K12) GN=bamA PE=1 SV=1	M	sp|P0A940|BAMA_ECOLI	0.788403735	1.001284905	1.270015424
3-oxoacyl-[acyl-carrier-protein] synthase 1 OS=Escherichia coli (strain K12) GN=fabB PE=1 SV=1	I	sp|P0A953|FABB_ECOLI	0.993129161	0.962148247	0.968804748
KHG/KDPG aldolase OS=Escherichia coli (strain K12) GN=eda PE=1 SV=1	G	sp|P0A955|ALKH_ECOLI	0.844623499	0.885522597	1.048422875
Glutamate-pyruvate aminotransferase AlaA OS=Escherichia coli (strain K12) GN=alaA PE=1 SV=1	E	sp|P0A959|ALAA_ECOLI	2.524396991	1.965708837	0.778684511
Cold shock-like protein CspE OS=Escherichia coli (strain K12) GN=cspE PE=1 SV=2	K	sp|P0A972|CSPE_ECOLI	0.945981189	0.923729989	0.976478179
Fructose-bisphosphate aldolase class 1 OS=Escherichia coli (strain K12) GN=fbaB PE=1 SV=2	G	sp|P0A991|ALF1_ECOLI	0.804346498	0.644986521	0.801876458
Fructose-1,6-bisphosphatase class 1 OS=Escherichia coli (strain...	G	sp|P0A993|F16PA_ECOLI	13.7312	6.6454	0.483963528
Cell division protein FtsZ OS=Escherichia coli (strain K12) GN=ftsZ PE=1 SV=1	D	sp|P0A9A6|FTSZ_ECOLI	1.465937697	1.184589364	0.808076201
Glyceraldehyde-3-phosphate dehydrogenase A OS=Escherichia coli (strain K12) GN=gapA PE=1 SV=2	G	sp|P0A9B2|G3P1_ECOLI	1.139279499	1.040745704	0.913512185
Glutamine synthetase OS=Escherichia coli (strain K12) GN=glnA PE=1 SV=2	E	sp|P0A9C5|GLNA_ECOLI	0.311087943	0.776362376	2.495636345
Glutathione S-transferase GstA OS=Escherichia coli (strain K12) GN=gstA PE=1 SV=1	O	sp|P0A9D2|GSTA_ECOLI	0.82287527	1.05469567	1.281719975
2,3,4,5-tetrahydropyridine-2,6-dicarboxylate N-succinyltransferase OS=Escherichia coli (strain K12) GN=dapD PE=1 SV=1	E	sp|P0A9D8|DAPD_ECOLI	0.869588626	0.823891646	0.947449888
PhoH-like protein OS=Escherichia coli (strain K12) GN=ybeZ PE=1 SV=2	T	sp|P0A9K3|PHOL_ECOLI	1.468071242	1.131081668	0.770454209
Phosphate-specific transport system accessory protein PhoU OS=Escherichia coli (strain K12) GN=phoU PE=1 SV=1	P	sp|P0A9K7|PHOU_ECOLI	1	1	1
FKBP-type peptidyl-prolyl cis-trans isomerase SlyD OS=Escherichia coli (strain K12) GN=slyD PE=1 SV=1	O	sp|P0A9K9|SLYD_ECOLI	0.856824951	0.964497244	1.125664283
FKBP-type 22 kDa peptidyl-prolyl cis-trans isomerase OS=Escherichia coli (strain K12) GN=fklB PE=1 SV=2	O	sp|P0A9L3|FKBB_ECOLI	1.315030068	0.914241703	0.695224942
Lon protease OS=Escherichia coli (strain K12) GN=lon PE=1 SV=1	O	sp|P0A9M0|LON_ECOLI	1.295161022	0.963677972	0.744060356
Hypoxanthine phosphoribosyltransferase OS=Escherichia coli (strain K12) GN=hpt PE=1 SV=1	F	sp|P0A9M2|HPRT_ECOLI	1.333869181	0.911010996	0.682983766
Phosphate acetyltransferase OS=Escherichia coli (strain K12) GN=pta PE=1 SV=2	C	sp|P0A9M8|PTA_ECOLI	1.288298235	1.030151488	0.799621904
Dihydrolipoyl dehydrogenase OS=Escherichia coli (strain K12) GN=lpdA PE=1 SV=2	C	sp|P0A9P0|DLDH_ECOLI	1.032735536	1.028692216	0.996084845
Thioredoxin reductase OS=Escherichia coli (strain K12) GN=trxB PE=1 SV=2	O	sp|P0A9P4|TRXB_ECOLI	1.58903697	1.333145094	0.838964177
Aerobic respiration control protein ArcA OS=Escherichia coli (strain K12) GN=arcA PE=1 SV=1	K	sp|P0A9Q1|ARCA_ECOLI	1.059127777	0.781920771	0.73826859
Acetyl-coenzyme A carboxylase carboxyl transferase subunit beta OS=Escherichia coli (strain K12) GN=accD PE=1 SV=1	I	sp|P0A9Q5|ACCD_ECOLI	2.344423862	1.509747026	0.643973579
Aldehyde-alcohol dehydrogenase OS=Escherichia coli (strain K12) GN=adhE PE=1 SV=2	C	sp|P0A9Q7|ADHE_ECOLI	1.013942528	0.804542777	0.793479664
Aspartate-semialdehyde dehydrogenase OS=Escherichia coli (strain K12) GN=asd PE=1 SV=1	E	sp|P0A9Q9|DHAS_ECOLI	1.020278149	0.925544319	0.907149017
2Fe-2S ferredoxin OS=Escherichia coli (strain K12) GN=fdx PE=1 SV=2	C	sp|P0A9R4|FER_ECOLI	1.25386736	0.98049974	0.781980432
D-3-phosphoglycerate dehydrogenase OS=Escherichia coli (strain K12) GN=serA PE=1 SV=2	E	sp|P0A9T0|SERA_ECOLI	0.665741883	0.802789435	1.205856887
Uncharacterized ABC transporter ATP-binding protein YbiT OS=Escherichia coli (strain K12) GN=ybiT PE=1 SV=1	R	sp|P0A9U3|YBIT_ECOLI	1.055602642	0.980815541	0.929152223
Uncharacterized ABC transporter ATP-binding protein YjjK OS=Escherichia coli (strain K12) GN=yjjK PE=1 SV=2	R	sp|P0A9W3|YJJK_ECOLI	0.985303898	0.741098801	0.752152511
Rod shape-determining protein MreB OS=Escherichia coli (strain K12) GN=mreB PE=1 SV=1	D	sp|P0A9X4|MREB_ECOLI	1.201351911	1.047970539	0.872326026
Cold shock protein CspA OS=Escherichia coli (strain K12) GN=cspA PE=1 SV=2	K	sp|P0A9X9|CSPA_ECOLI	0.45710173	0.856672836	1.874140435
Cold shock-like protein CspC OS=Escherichia coli (strain K12) GN=cspC PE=1 SV=2	K	sp|P0A9Y6|CSPC_ECOLI	0.979781947	0.866876321	0.884764537
Phosphocarrier protein HPr OS=Escherichia coli (strain K12) GN=ptsH PE=1 SV=1	G	sp|P0AA04|PTHP_ECOLI	1.080229147	1.151989816	1.066430969
50S ribosomal protein L13 OS=Escherichia coli (strain K12) GN=rplM PE=1 SV=1	J	sp|P0AA10|RL13_ECOLI	0.857505922	0.881226174	1.02766191
Thioredoxin-1 OS=Escherichia coli (strain K12) GN=trxA PE=1 SV=2	C	sp|P0AA25|THIO_ECOLI	0.878643944	0.870054782	0.990224525
UTP--glucose-1-phosphate uridylyltransferase OS=Escherichia coli (strain K12) GN=galF PE=1 SV=1	M	sp|P0AAB6|GALF_ECOLI	0.97557919	0.98667354	1.011372064
Universal stress protein E OS=Escherichia coli (strain K12) GN=uspE PE=1 SV=2	T	sp|P0AAC0|USPE_ECOLI	0.753778655	0.844970933	1.120980181
Phosphate import ATP-binding protein PstB OS=Escherichia coli (strain K12) GN=pstB PE=1 SV=2	P	sp|P0AAH0|PSTB_ECOLI	1	1	1
ATP-dependent zinc metalloprotease FtsH OS=Escherichia coli (strain K12) GN=ftsH PE=1 SV=1	O	sp|P0AAI3|FTSH_ECOLI	1.061648733	1.233898955	1.162247848
3-oxoacyl-[acyl-carrier-protein] synthase 2 OS=Escherichia coli (strain K12) GN=fabF PE=1 SV=2	I	sp|P0AAI5|FABF_ECOLI	1.43740449	1.6650288	1.158357867
Malonyl CoA-acyl carrier protein transacylase OS=Escherichia coli (strain K12) GN=fabD PE=1 SV=2	I	sp|P0AAI9|FABD_ECOLI	0.78565202	0.786830015	1.001499385
Probable L,D-transpeptidase YbiS OS=Escherichia coli (strain K12) GN=ybiS PE=1 SV=1	S	sp|P0AAX8|YBIS_ECOLI	0.643982673	0.908377306	1.410561719
Uncharacterized protein YccJ OS=Escherichia coli (strain K12) GN=yccJ PE=1 SV=1	S	sp|P0AB14|YCCJ_ECOLI	0.920221426	0.829009733	0.900880711
Fructose-bisphosphate aldolase class 2 OS=Escherichia coli (strain K12) GN=fbaA PE=1 SV=2	G	sp|P0AB71|ALF_ECOLI	0.99401271	0.916021853	0.921539376
2-amino-3-ketobutyrate coenzyme A ligase OS=Escherichia coli (strain K12) GN=kbl PE=1 SV=1	H	sp|P0AB77|KBL_ECOLI	1.831689229	1.230088287	0.671559492
Adenylosuccinate lyase OS=Escherichia coli (strain K12) GN=purB PE=1 SV=1	F	sp|P0AB89|PUR8_ECOLI	0.194359787	1.398305654	7.19441854
Phospho-2-dehydro-3-deoxyheptonate aldolase, Phe-sensitive OS=Escherichia coli (strain K12) GN=aroG PE=1 SV=1	E	sp|P0AB91|AROG_ECOLI	0.990506046	0.86325571	0.871529976
ATP synthase subunit b OS=Escherichia coli (strain K12) GN=atpF PE=1 SV=1	C	sp|P0ABA0|ATPF_ECOLI	1.031347371	0.923899183	0.895817654
ATP synthase subunit delta OS=Escherichia coli (strain K12) GN=atpH PE=1 SV=1	C	sp|P0ABA4|ATPD_ECOLI	0.80658311	1.076174252	1.334238516
ATP synthase gamma chain OS=Escherichia coli (strain K12) GN=atpG PE=1 SV=1	C	sp|P0ABA6|ATPG_ECOLI	1.030464898	1.131515614	1.09806323
ATP synthase subunit alpha OS=Escherichia coli (strain K12) GN=atpA PE=1 SV=1	C	sp|P0ABB0|ATPA_ECOLI	0.893909009	0.970390468	1.085558439
ATP synthase subunit beta OS=Escherichia coli (strain K12) GN=atpD PE=1 SV=2	C	sp|P0ABB4|ATPB_ECOLI	0.922368696	0.944618818	1.024122807
Magnesium-transporting ATPase, P-type 1 OS=Escherichia coli (strain K12) GN=mgtA PE=1 SV=1	P	sp|P0ABB8|ATMA_ECOLI	2.776864812	1.571623757	0.565970569
Bacterioferritin OS=Escherichia coli (strain K12) GN=bfr PE=1 SV=1	P	sp|P0ABD3|BFR_ECOLI	1.243194402	1.039853122	0.836436458
Acetyl-coenzyme A carboxylase carboxyl transferase subunit alpha OS=Escherichia coli (strain K12) GN=accA PE=1 SV=2	I	sp|P0ABD5|ACCA_ECOLI	1.176304292	1.159898912	0.986053456
Biotin carboxyl carrier protein of acetyl-CoA carboxylase OS=Escherichia coli (strain K12) GN=accB PE=1 SV=1	I	sp|P0ABD8|BCCP_ECOLI	1.235054117	0.98690366	0.79907726
Citrate synthase OS=Escherichia coli (strain K12) GN=gltA PE=1 SV=1	C	sp|P0ABH7|CISY_ECOLI	1.046848793	1.11296061	1.063153167
Cytochrome bo(3) ubiquinol oxidase subunit 2 OS=Escherichia coli (strain K12) GN=cyoA PE=1 SV=1	C	sp|P0ABJ1|CYOA_ECOLI	0.563619118	0.760463447	1.349250623
Cysteine synthase A OS=Escherichia coli (strain K12) GN=cysK PE=1 SV=2	E	sp|P0ABK5|CYSK_ECOLI	0.952027151	1.089066226	1.143944503
Purine nucleoside phosphorylase DeoD-type OS=Escherichia coli (strain K12) GN=deoD PE=1 SV=2	F	sp|P0ABP8|DEOD_ECOLI	1.097121141	1.061948881	0.967941316
DNA protection during starvation protein OS=Escherichia coli (strain K12) GN=dps PE=1 SV=2	P	sp|P0ABT2|DPS_ECOLI	0.72950978	0.668679063	0.916614254
Ribosome-binding ATPase YchF OS=Escherichia coli (strain K12) GN=ychF PE=1 SV=2	J	sp|P0ABU2|YCHF_ECOLI	1.190970737	0.809790124	0.679941244
Chaperone SurA OS=Escherichia coli (strain K12) GN=surA PE=1 SV=1	O	sp|P0ABZ6|SURA_ECOLI	0.629158328	1.221965862	1.942223137
Succinate dehydrogenase flavoprotein subunit OS=Escherichia coli (strain K12) GN=sdhA PE=1 SV=1	C	sp|P0AC41|SDHA_ECOLI	1.221164129	1.218974385	0.998206839
Glucose-6-phosphate 1-dehydrogenase OS=Escherichia coli (strain K12) GN=zwf PE=1 SV=1	G	sp|P0AC53|G6PD_ECOLI	1.253634895	0.888776701	0.708959765
Nitrogen regulatory protein P-II 2 OS=Escherichia coli (strain K12) GN=glnK PE=1 SV=1	E	sp|P0AC55|GLNK_ECOLI	0.053847206	1.299460281	24.13236208
Glutaredoxin-2 OS=Escherichia coli (strain K12) GN=grxB PE=1...	O	sp|P0AC59|GLRX2_ECOLI	37.939	22.907	0.603785023
Glutaredoxin-3 OS=Escherichia coli (strain K12) GN=grxC PE=1...	O	sp|P0AC62|GLRX3_ECOLI	1	2.5485	2.5485
Glutaredoxin-4 OS=Escherichia coli (strain K12) GN=grxD PE=1...	O	sp|P0AC69|GLRX4_ECOLI	21.101	9.8224	0.465494526
Stringent starvation protein A OS=Escherichia coli (strain K12) GN=sspA PE=1 SV=2	O	sp|P0ACA3|SSPA_ECOLI	1.082499828	1.005794302	0.929140381
Glutathione S-transferase GstB OS=Escherichia coli (strain K12) GN=gstB PE=1 SV=1	O	sp|P0ACA7|GSTB_ECOLI	0.991860731	0.978488114	0.986517646
Iron-sulfur cluster assembly scaffold protein IscU OS=Escherichia coli (strain K12) GN=iscU PE=1 SV=1	C	sp|P0ACD4|ISCU_ECOLI	0.570357533	1.569528689	2.751833014
DNA-binding protein HU-alpha OS=Escherichia coli (strain K12) GN=hupA PE=1 SV=1	L	sp|P0ACF0|DBHA_ECOLI	0.901335759	0.901017982	0.999647438
DNA-binding protein HU-beta OS=Escherichia coli (strain K12) GN=hupB PE=1 SV=1	L	sp|P0ACF4|DBHB_ECOLI	1.131656805	1.062614309	0.938989899
DNA-binding protein H-NS OS=Escherichia coli (strain K12) GN=hns PE=1 SV=2	R	sp|P0ACF8|HNS_ECOLI	1.107834345	0.964878493	0.87095918
Leucine-responsive regulatory protein OS=Escherichia coli (strain K12) GN=lrp PE=1 SV=2	K	sp|P0ACJ0|LRP_ECOLI	1.194519	0.8361633	0.7
cAMP-activated global transcriptional regulator CRP OS=Escherichia coli (strain K12) GN=crp PE=1 SV=1	T	sp|P0ACJ8|CRP_ECOLI	0.922676207	0.892278081	0.967054395
Putative NAD(P)H nitroreductase YdjA OS=Escherichia coli (strain K12) GN=ydjA PE=1 SV=1	C	sp|P0ACY1|YDJA_ECOLI	0.665400271	0.902193578	1.35586596
Uncharacterized protein YeaG OS=Escherichia coli (strain K12) GN=yeaG PE=3 SV=1	T	sp|P0ACY3|YEAG_ECOLI	0.367544989	0.815567978	2.21896095
Protein YeeZ OS=Escherichia coli (strain K12) GN=yeeZ PE=1 SV=1	G	sp|P0AD12|YEEZ_ECOLI	1.065295254	1.087326938	1.020681294
Inhibitor of vertebrate lysozyme OS=Escherichia coli (strain K12) GN=ivy PE=1 SV=1	S	sp|P0AD59|IVY_ECOLI	0.606166207	0.773384471	1.275862069
Pyruvate kinase I OS=Escherichia coli (strain K12) GN=pykF...	G	sp|P0AD61|KPYK1_ECOLI	194.903	86.129	0.441907
Osmotically-inducible lipoprotein E OS=Escherichia coli (strain K12) GN=osmE PE=2 SV=1	K	sp|P0ADB1|OSME_ECOLI	0.926625107	0.65450455	0.706331552
Uncharacterized protein YgaU OS=Escherichia coli (strain K12) GN=ygaU PE=1 SV=2	S	sp|P0ADE6|YGAU_ECOLI	0.837062829	0.68195427	0.814699025
tRNA-modifying protein YgfZ OS=Escherichia coli (strain K12) GN=ygfZ PE=1 SV=2	R	sp|P0ADE8|YGFZ_ECOLI	0.773728401	0.822706255	1.063301093
Inositol-1-monophosphatase OS=Escherichia coli (strain K12) GN=suhB PE=1 SV=1	G	sp|P0ADG4|SUHB_ECOLI	1.003624009	0.810754872	0.807827298
Inosine-5'-monophosphate dehydrogenase OS=Escherichia coli (strain K12) GN=guaB PE=1 SV=1	F	sp|P0ADG7|IMDH_ECOLI	1.152814353	0.925567902	0.802876803
Uncharacterized protein YiaF OS=Escherichia coli (strain K12) GN=yiaF PE=4 SV=2	S	sp|P0ADK0|YIAF_ECOLI	1.029727368	0.980814808	0.952499505
Protein YihD OS=Escherichia coli (strain K12) GN=yihD PE=1 SV=1	C	sp|P0ADP9|YIHD_ECOLI	0.235359047	0.236960341	1.00680362
Uncharacterized protein YggE OS=Escherichia coli (strain K12) GN=yggE PE=4 SV=1	S	sp|P0ADS6|YGGE_ECOLI	1.007808293	1.118605277	1.109938552
Protein YgiW OS=Escherichia coli (strain K12) GN=ygiW PE=1 SV=1	S	sp|P0ADU5|YGIW_ECOLI	0.628333547	0.824408202	1.312055046
Probable phospholipid-binding protein MlaC OS=Escherichia coli (strain K12) GN=mlaC PE=1 SV=1	Q	sp|P0ADV7|MLAC_ECOLI	0.9241693	0.986210076	1.067131396
Peptidyl-prolyl cis-trans isomerase D OS=Escherichia coli (strain K12) GN=ppiD PE=1 SV=1	O	sp|P0ADY1|PPID_ECOLI	0.969707642	1.036636541	1.069019668
50S ribosomal protein L14 OS=Escherichia coli (strain K12) GN=rplN PE=1 SV=1	J	sp|P0ADY3|RL14_ECOLI	1.122415577	1.056758536	0.941503805
50S ribosomal protein L16 OS=Escherichia coli (strain K12) GN=rplP PE=1 SV=1	J	sp|P0ADY7|RL16_ECOLI	1.065140501	1.054849546	0.990338406
50S ribosomal protein L23 OS=Escherichia coli (strain K12) GN=rplW PE=1 SV=1	J	sp|P0ADZ0|RL23_ECOLI	0.660487962	0.698271277	1.057205153
30S ribosomal protein S15 OS=Escherichia coli (strain K12) GN=rpsO PE=1 SV=2	J	sp|P0ADZ4|RS15_ECOLI	0.557779305	1.290733567	2.314057827
UPF0092 membrane protein YajC OS=Escherichia coli (strain K12) GN=yajC PE=1 SV=1	N	sp|P0ADZ7|YAJC_ECOLI	1.219715749	1.083943945	0.8886857
Multidrug efflux pump subunit AcrA OS=Escherichia coli (strain K12) GN=acrA PE=1 SV=1	M	sp|P0AE06|ACRA_ECOLI	1.463341724	1.106749528	0.756316525
Alkyl hydroperoxide reductase subunit C OS=Escherichia coli (strain K12) GN=ahpC PE=1 SV=2	O	sp|P0AE08|AHPC_ECOLI	1.071747786	1.044771268	0.974829416
Methionine aminopeptidase OS=Escherichia coli (strain K12) GN=map PE=1 SV=1	J	sp|P0AE18|MAP1_ECOLI	1.025996767	1.03674569	1.010476566
Putative peroxiredoxin bcp OS=Escherichia coli (strain K12) GN=bcp PE=1 SV=1	O	sp|P0AE52|BCP_ECOLI	0.847439719	0.862001434	1.017183186
Transcriptional regulatory protein CpxR OS=Escherichia coli (strain K12) GN=cpxR PE=1 SV=1	K	sp|P0AE88|CPXR_ECOLI	0.824950442	0.734300978	0.890115261
D-alanyl-D-alanine carboxypeptidase DacA OS=Escherichia coli (strain K12) GN=dacA PE=1 SV=1	M	sp|P0AEB2|DACA_ECOLI	2.532306825	2.728419041	1.077444097
Universal stress protein A OS=Escherichia coli (strain K12) GN=uspA PE=1 SV=2	T	sp|P0AED0|USPA_ECOLI	0.891169419	0.921217146	1.033717188
Protein DcrB OS=Escherichia coli (strain K12) GN=dcrB PE=1 SV=1	S	sp|P0AEE1|DCRB_ECOLI	0.847304824	1.154260038	1.362272474
Thiol:disulfide interchange protein DsbA OS=Escherichia coli (strain K12) GN=dsbA PE=1 SV=1	C	sp|P0AEG4|DSBA_ECOLI	0.435208842	0.79279194	1.821635647
Protein ElaB OS=Escherichia coli (strain K12) GN=elaB PE=1 SV=1	S	sp|P0AEH5|ELAB_ECOLI	0.840510323	0.836359108	0.995061078
3-oxoacyl-[acyl-carrier-protein] reductase FabG OS=Escherichia coli (strain K12) GN=fabG PE=1 SV=1	I	sp|P0AEK2|FABG_ECOLI	0.863581564	1.029197193	1.191777635
Enoyl-[acyl-carrier-protein] reductase [NADH] FabI OS=Escherichia coli (strain K12) GN=fabI PE=1 SV=2	I	sp|P0AEK4|FABI_ECOLI	1.421611429	1.177779389	0.828481936
Cystine-binding periplasmic protein OS=Escherichia coli (strain K12) GN=fliY PE=1 SV=1	E	sp|P0AEM9|FLIY_ECOLI	0.699446282	0.898504243	1.284593636
UTP--glucose-1-phosphate uridylyltransferase OS=Escherichia coli (strain K12) GN=galU PE=1 SV=2	M	sp|P0AEP3|GALU_ECOLI	1.227425929	1.101387365	0.897314729
Glutamine-binding periplasmic protein OS=Escherichia coli (strain K12) GN=glnH PE=1 SV=1	E	sp|P0AEQ3|GLNH_ECOLI	0.473139588	1.172003042	2.477076683
Bifunctional glutathionylspermidine synthetase/amidase OS=Escherichia coli (strain K12) GN=gss PE=1 SV=1	E	sp|P0AES0|GSP_ECOLI	0.567848882	0.558018504	0.982688391
DNA gyrase subunit A OS=Escherichia coli (strain K12) GN=gyrA PE=1 SV=1	L	sp|P0AES4|GYRA_ECOLI	0.924560585	0.971661611	1.050944229
DNA gyrase subunit B OS=Escherichia coli (strain K12) GN=gyrB PE=1 SV=2	L	sp|P0AES6|GYRB_ECOLI	1.307907628	0.875297411	0.669234885
Acid stress chaperone HdeA OS=Escherichia coli (strain K12) GN=hdeA PE=1 SV=1	O	sp|P0AES9|HDEA_ECOLI	0.156956303	0.239232798	1.5242
Acid stress chaperone HdeB OS=Escherichia coli (strain K12) GN=hdeB PE=1 SV=1	S	sp|P0AET2|HDEB_ECOLI	0.131681939	0.209747256	1.592832382
Chaperone protein Skp OS=Escherichia coli (strain K12) GN=skp PE=1 SV=1	M	sp|P0AEU7|SKP_ECOLI	1.046825397	1.188219246	1.135069181
5,10-methylenetetrahydrofolate reductase OS=Escherichia coli (strain K12) GN=metF PE=1 SV=1	E	sp|P0AEZ1|METF_ECOLI	0.904267691	1.194394147	1.320841338
Septum site-determining protein MinD OS=Escherichia coli (strain K12) GN=minD PE=1 SV=2	D	sp|P0AEZ3|MIND_ECOLI	0.856457495	0.753639758	0.879949983
Molybdenum cofactor biosynthesis protein B OS=Escherichia coli (strain K12) GN=moaB PE=1 SV=2	H	sp|P0AEZ9|MOAB_ECOLI	0.717411786	0.759687566	1.058928193
5'-methylthioadenosine/S-adenosylhomocysteine nucleosidase OS=Escherichia coli (strain K12) GN=mtnN PE=1 SV=1	F	sp|P0AF12|MTNN_ECOLI	0.984069629	0.849745491	0.863501389
Cell division protein ZapB OS=Escherichia coli (strain K12) GN=zapB PE=1 SV=1	S	sp|P0AF36|ZAPB_ECOLI	0.585380602	2.222788712	3.797168378
Enamine/imine deaminase OS=Escherichia coli (strain K12) GN=ridA PE=1 SV=2	J	sp|P0AF93|RIDA_ECOLI	0.753883412	1.026018003	1.360977024
Toxin-antitoxin biofilm protein TabA OS=Escherichia coli (strain K12) GN=tabA PE=1 SV=1	G	sp|P0AF96|TABA_ECOLI	0.484858631	0.438697917	0.904795519
Transcription termination/antitermination protein NusA OS=Escherichia coli (strain K12) GN=nusA PE=1 SV=1	K	sp|P0AFF6|NUSA_ECOLI	1.037681135	1.024656895	0.987448707
Transcription termination/antitermination protein NusG OS=Escherichia coli (strain K12) GN=nusG PE=1 SV=2	K	sp|P0AFG0|NUSG_ECOLI	0.665349985	0.70927136	1.06601244
2-oxoglutarate dehydrogenase E1 component OS=Escherichia coli (strain K12) GN=sucA PE=1 SV=1	C	sp|P0AFG3|ODO1_ECOLI	1.169895202	1.040851829	0.889696639
Dihydrolipoyllysine-residue succinyltransferase component of 2-oxoglutarate dehydrogenase complex OS=Escherichia coli (strain K12) GN=sucB PE=1 SV=2	C	sp|P0AFG6|ODO2_ECOLI	1.168304046	1.092558173	0.935165959
Pyruvate dehydrogenase E1 component OS=Escherichia coli (strain K12) GN=aceE PE=1 SV=2	C	sp|P0AFG8|ODP1_ECOLI	1.402176602	1.240730331	0.884860245
Osmotically-inducible protein Y OS=Escherichia coli (strain K12) GN=osmY PE=1 SV=1	R	sp|P0AFH8|OSMY_ECOLI	0.38792539	0.460159878	1.186207167
Protein PmbA OS=Escherichia coli (strain K12) GN=pmbA PE=1 SV=1	R	sp|P0AFK0|PMBA_ECOLI	1.289749991	0.852471869	0.660959004
Spermidine/putrescine-binding periplasmic protein OS=Escherichia coli (strain K12) GN=potD PE=1 SV=1	E	sp|P0AFK9|POTD_ECOLI	0.233513832	0.897728075	3.844432122
Phage shock protein A OS=Escherichia coli (strain K12) GN=pspA PE=1 SV=2	I	sp|P0AFM6|PSPA_ECOLI	0.701846651	0.960910109	1.369116897
Phage shock protein B OS=Escherichia coli (strain K12) GN=pspB PE=1 SV=1	I	sp|P0AFM9|PSPB_ECOLI	0.794934667	1.081077593	1.35995779
Putative GTP cyclohydrolase 1 type 2 OS=Escherichia coli (strain...	R	sp|P0AFP6|GTPC1_ECOLI	14.7452	5.6211	0.381215582
Phage shock protein D OS=Escherichia coli (strain K12) GN=pspD PE=2 SV=1	O	sp|P0AFV8|PSPD_ECOLI	0.491817576	1.328331538	2.700862279
Ribosome hibernation promoting factor OS=Escherichia coli (strain K12) GN=hpf PE=1 SV=1	J	sp|P0AFX0|HPF_ECOLI	0.681792109	0.811492605	1.190234668
Probable protease SohB OS=Escherichia coli (strain K12) GN=sohB PE=1 SV=1	N	sp|P0AG14|SOHB_ECOLI	1.246952526	1.337733811	1.072802519
Uncharacterized protein YibN OS=Escherichia coli (strain K12) GN=yibN PE=1 SV=1	P	sp|P0AG27|YIBN_ECOLI	0.830111673	0.981032091	1.181807368
Transcription termination factor Rho OS=Escherichia coli (strain K12) GN=rho PE=1 SV=1	K	sp|P0AG30|RHO_ECOLI	1.014050033	0.980976273	0.967384489
50S ribosomal protein L17 OS=Escherichia coli (strain K12) GN=rplQ PE=1 SV=1	J	sp|P0AG44|RL17_ECOLI	0.972999785	1.034357898	1.063060767
50S ribosomal protein L21 OS=Escherichia coli (strain K12) GN=rplU PE=1 SV=1	J	sp|P0AG48|RL21_ECOLI	0.801617171	0.94980888	1.184865936
50S ribosomal protein L30 OS=Escherichia coli (strain K12) GN=rpmD PE=1 SV=2	J	sp|P0AG51|RL30_ECOLI	0.923046531	0.917423943	0.993908663
50S ribosomal protein L6 OS=Escherichia coli (strain K12) GN=rplF PE=1 SV=2	J	sp|P0AG55|RL6_ECOLI	0.857945196	0.885747767	1.032405999
30S ribosomal protein S17 OS=Escherichia coli (strain K12) GN=rpsQ PE=1 SV=2	J	sp|P0AG63|RS17_ECOLI	0.469052602	0.777622105	1.657856927
30S ribosomal protein S1 OS=Escherichia coli (strain K12) GN=rpsA PE=1 SV=1	J	sp|P0AG67|RS1_ECOLI	0.872647428	1.005219573	1.151919482
Sulfate-binding protein OS=Escherichia coli (strain K12) GN=sbp PE=1 SV=1	P	sp|P0AG78|SUBI_ECOLI	0.63816082	0.926129155	1.451247281
sn-glycerol-3-phosphate-binding periplasmic protein UgpB OS=Escherichia coli (strain K12) GN=ugpB PE=1 SV=1	G	sp|P0AG80|UGPB_ECOLI	1	1	1
Phosphate-binding protein PstS OS=Escherichia coli (strain K12) GN=pstS PE=1 SV=1	P	sp|P0AG82|PSTS_ECOLI	0.172288526	0.905604411	5.256324563
Protein-export protein SecB OS=Escherichia coli (strain K12) GN=secB PE=1 SV=1	N	sp|P0AG86|SECB_ECOLI	0.983851304	1.003571963	1.02004435
Superoxide dismutase [Cu-Zn] OS=Escherichia coli (strain K12) GN=sodC PE=1 SV=1	P	sp|P0AGD1|SODC_ECOLI	0.315427562	0.315427562	1
Superoxide dismutase [Fe] OS=Escherichia coli (strain K12) GN=sodB PE=1 SV=2	P	sp|P0AGD3|SODF_ECOLI	0.853810734	0.970701701	1.13690501
Signal recognition particle protein OS=Escherichia coli (strain...	N	sp|P0AGD7|SRP54_ECOLI	17.3833	9.6107	0.552869708
Single-stranded DNA-binding protein OS=Escherichia coli (strain K12) GN=ssb PE=1 SV=2	L	sp|P0AGE0|SSB_ECOLI	0.966971408	1.026844134	1.061917783
Uncharacterized protein YieF OS=Escherichia coli (strain K12) GN=yieF PE=1 SV=1	R	sp|P0AGE6|YIEF_ECOLI	1.205581123	1.37344864	1.139241992
Succinyl-CoA ligase [ADP-forming] subunit alpha OS=Escherichia coli (strain K12) GN=sucD PE=1 SV=2	C	sp|P0AGE9|SUCD_ECOLI	1.048048637	0.829953586	0.791903693
Tyrosine--tRNA ligase OS=Escherichia coli (strain K12) GN=tyrS PE=1 SV=2	J	sp|P0AGJ9|SYY_ECOLI	1.024749198	0.821663187	0.801818814
RNA-binding protein YhbY OS=Escherichia coli (strain K12) GN=yhbY PE=1 SV=1	J	sp|P0AGK4|YHBY_ECOLI	0.863471347	0.745287971	0.86312994
50S ribosomal protein L18 OS=Escherichia coli (strain K12) GN=rplR PE=1 SV=1	J	sp|P0C018|RL18_ECOLI	0.836446721	1.059719293	1.266929819
Small heat shock protein IbpA OS=Escherichia coli (strain K12) GN=ibpA PE=1 SV=1	O	sp|P0C054|IBPA_ECOLI	1.466909947	1.200282519	0.818238721
Small heat shock protein IbpB OS=Escherichia coli (strain K12) GN=ibpB PE=1 SV=1	O	sp|P0C058|IBPB_ECOLI	1.425572845	1.202889877	0.843794044
Peroxiredoxin OsmC OS=Escherichia coli (strain K12) GN=osmC PE=1 SV=2	O	sp|P0C0L2|OSMC_ECOLI	0.780040943	0.87456369	1.121176648
Proline/betaine transporter OS=Escherichia coli (strain K12) GN=proP PE=1 SV=1	E	sp|P0C0L7|PROP_ECOLI	1.259535123	1.071486666	0.850700109
Small-conductance mechanosensitive channel OS=Escherichia coli (strain K12) GN=mscS PE=1 SV=1	M	sp|P0C0S1|MSCS_ECOLI	1.009455735	0.861525017	0.853454973
Periplasmic serine endoprotease DegP OS=Escherichia coli (strain K12) GN=degP PE=1 SV=1	O	sp|P0C0V0|DEGP_ECOLI	4.785327511	2.470497817	0.516265148
Elongation factor Tu 1 OS=Escherichia coli (strain K12) GN=tufA PE=1 SV=1	E	sp|P0CE47|EFTU1_ECOLI	0.007382995	0.630070203	85.340729
Elongation factor Tu 1 OS=Escherichia coli (strain K12) GN=tufA...	E	sp|P0CE47|EFTU1_ECOLI	545.27	285.56	0.523703853
Transcriptional regulatory protein RcsB OS=Escherichia coli (strain K12) GN=rcsB PE=1 SV=1	K	sp|P0DMC7|RCSB_ECOLI	1.055561161	1.227760401	1.163135256
Signal recognition particle receptor FtsY OS=Escherichia coli (strain K12) GN=ftsY PE=1 SV=1	N	sp|P10121|FTSY_ECOLI	0.590334837	0.561637399	0.951387862
Protein translocase subunit SecA OS=Escherichia coli (strain K12) GN=secA PE=1 SV=2	N	sp|P10408|SECA_ECOLI	1.01652061	1.01522233	0.99872282
Arginine--tRNA ligase OS=Escherichia coli (strain K12) GN=argS PE=1 SV=1	J	sp|P11875|SYR_ECOLI	0.82577504	0.732676335	0.887258999
Uridine phosphorylase OS=Escherichia coli (strain K12) GN=udp PE=1 SV=3	F	sp|P12758|UDP_ECOLI	1.268937354	1.075749417	0.847756127
Aerobic glycerol-3-phosphate dehydrogenase OS=Escherichia coli (strain K12) GN=glpD PE=1 SV=3	C	sp|P13035|GLPD_ECOLI	0.918219225	1.010858384	1.100890023
RNA polymerase sigma factor RpoS OS=Escherichia coli (strain K12) GN=rpoS PE=1 SV=3	K	sp|P13445|RPOS_ECOLI	0.340788374	0.280811022	0.824004114
Cytosol non-specific dipeptidase OS=Escherichia coli (strain K12) GN=pepD PE=1 SV=3	E	sp|P15288|PEPD_ECOLI	0.976870821	0.980497459	1.003712505
Quinoprotein glucose dehydrogenase OS=Escherichia coli (strain K12) GN=gcd PE=1 SV=3	G	sp|P15877|DHG_ECOLI	0.896446807	0.65322795	0.728685679
Proline--tRNA ligase OS=Escherichia coli (strain K12) GN=proS PE=1 SV=4	J	sp|P16659|SYP_ECOLI	0.900122037	0.890840773	0.989688883
Phosphonates-binding periplasmic protein OS=Escherichia coli (strain K12) GN=phnD PE=4 SV=2	P	sp|P16682|PHND_ECOLI	1	1	1
Thiosulfate-binding protein OS=Escherichia coli (strain K12) GN=cysP PE=1 SV=1	P	sp|P16700|CYSP_ECOLI	0.492616775	1.208061276	2.452334829
Glutamine--fructose-6-phosphate aminotransferase [isomerizing] OS=Escherichia coli (strain K12) GN=glmS PE=1 SV=4	M	sp|P17169|GLMS_ECOLI	1.188556261	0.803111246	0.67570318
Sulfite reductase [NADPH] hemoprotein beta-component OS=Escherichia coli (strain K12) GN=cysI PE=1 SV=4	P	sp|P17846|CYSI_ECOLI	3.159525171	1.33254252	0.421754045
Phosphoadenosine phosphosulfate reductase OS=Escherichia coli (strain K12) GN=cysH PE=1 SV=3	E	sp|P17854|CYSH_ECOLI	1.926858937	1.313195998	0.681521606
NH(3)-dependent NAD(+) synthetase OS=Escherichia coli (strain K12) GN=nadE PE=1 SV=2	H	sp|P18843|NADE_ECOLI	1.011917082	0.883526202	0.873121145
Sulfate adenylyltransferase subunit 2 OS=Escherichia coli (strain K12) GN=cysD PE=1 SV=3	E	sp|P21156|CYSD_ECOLI	11.89881029	3.400556058	0.285789585
Xaa-Pro dipeptidase OS=Escherichia coli (strain K12) GN=pepQ PE=1 SV=2	E	sp|P21165|PEPQ_ECOLI	1.326657994	1.401747137	1.056600227
Biosynthetic arginine decarboxylase OS=Escherichia coli (strain K12) GN=speA PE=1 SV=2	E	sp|P21170|SPEA_ECOLI	1.251485615	0.928942983	0.742272201
Catalase HPII OS=Escherichia coli (strain K12) GN=katE PE=1 SV=1	P	sp|P21179|CATE_ECOLI	0.596522894	0.408761035	0.685239476
Protein YciF OS=Escherichia coli (strain K12) GN=yciF PE=1 SV=1	S	sp|P21362|YCIF_ECOLI	2.534895302	0.979748156	0.386504388
Protein YciE OS=Escherichia coli (strain K12) GN=yciE PE=1 SV=1	S	sp|P21363|YCIE_ECOLI	1.881029355	0.646579594	0.34373711
Uncharacterized protein YcaC OS=Escherichia coli (strain K12) GN=ycaC PE=1 SV=1	Q	sp|P21367|YCAC_ECOLI	0.804120145	0.656219531	0.816071498
Ribonuclease E OS=Escherichia coli (strain K12) GN=rne PE=1 SV=6	J	sp|P21513|RNE_ECOLI	1.590666263	1.436447939	0.903047969
Pyruvate kinase II OS=Escherichia coli (strain K12) GN=pykA...	G	sp|P21599|KPYK2_ECOLI	78.089	24.848	0.318201027
Aspartate--tRNA ligase OS=Escherichia coli (strain K12) GN=aspS PE=1 SV=1	J	sp|P21889|SYD_ECOLI	1.187439122	1.162687504	0.979155464
4-aminobutyrate aminotransferase GabT OS=Escherichia coli (strain K12) GN=gabT PE=1 SV=1	E	sp|P22256|GABT_ECOLI	0.858137318	0.559314752	0.651777682
Phosphoenolpyruvate carboxykinase [ATP] OS=Escherichia coli (strain K12) GN=pckA PE=1 SV=2	C	sp|P22259|PCKA_ECOLI	0.48001823	0.917149554	1.910655671
Phosphoserine aminotransferase OS=Escherichia coli (strain K12) GN=serC PE=1 SV=4	E	sp|P23721|SERC_ECOLI	1.051390688	0.913792725	0.869127657
Transcriptional regulatory protein PhoP OS=Escherichia coli (strain K12) GN=phoP PE=1 SV=1	K	sp|P23836|PHOP_ECOLI	1.531755892	1.214215797	0.792695366
Periplasmic oligopeptide-binding protein OS=Escherichia coli (strain K12) GN=oppA PE=1 SV=2	E	sp|P23843|OPPA_ECOLI	0.971946457	1.049906091	1.080209803
Sulfate adenylyltransferase subunit 1 OS=Escherichia coli (strain K12) GN=cysN PE=1 SV=1	P	sp|P23845|CYSN_ECOLI	3.105628083	1.105463278	0.355954818
ATP-binding/permease protein CydC OS=Escherichia coli (strain K12) GN=cydC PE=3 SV=2	C	sp|P23886|CYDC_ECOLI	50.13708182	56.1464953	1.119859658
Glutamate-1-semialdehyde 2,1-aminomutase OS=Escherichia coli (strain K12) GN=hemL PE=1 SV=2	H	sp|P23893|GSA_ECOLI	1.109446483	1.242452617	1.119885128
Biotin carboxylase OS=Escherichia coli (strain K12) GN=accC PE=1 SV=2	I	sp|P24182|ACCC_ECOLI	1.10599247	0.871365823	0.78785873
sp|P24521|ERG8_YEAST Phosphomevalonate kinase OS=Saccharomyces cerevisiae (strain ATCC 204508 / S288c) GN=ERG8 PE=1 SV=2		sp|P24521|ERG8_YEAST	0.912692728	1.225371811	1.342589651
Aconitate hydratase 1 OS=Escherichia coli (strain K12) GN=acnA...	C	sp|P25516|ACON1_ECOLI	42.851	1	0.023336678
Succinate-semialdehyde dehydrogenase [NADP(+)] GabD OS=Escherichia coli (strain K12) GN=gabD PE=1 SV=1	C	sp|P25526|GABD_ECOLI	0.916260207	0.491947796	0.536908393
5-methyltetrahydropteroyltriglutamate--homocysteine methyltransferase OS=Escherichia coli (strain K12) GN=metE PE=1 SV=6	E	sp|P25665|METE_ECOLI	0.823572672	1.053820508	1.279571973
Cytoplasmic alpha-amylase OS=Escherichia coli (strain K12) GN=amyA PE=3 SV=3	G	sp|P26612|AMY2_ECOLI	0.822344495	0.87323796	1.061888254
NAD-dependent malic enzyme OS=Escherichia coli (strain K12) GN=maeA PE=1 SV=4	C	sp|P26616|MAO1_ECOLI	1.477762082	1.040765949	0.70428519
Aminomethyltransferase OS=Escherichia coli (strain K12) GN=gcvT PE=1 SV=3	E	sp|P27248|GCST_ECOLI	0.438082127	0.518431403	1.183411446
Oligopeptidase A OS=Escherichia coli (strain K12) GN=prlC PE=3 SV=3	E	sp|P27298|OPDA_ECOLI	1.190740242	0.787779273	0.661587847
Transketolase 1 OS=Escherichia coli (strain K12) GN=tktA PE=1 SV=5	G	sp|P27302|TKT1_ECOLI	1.007143888	1.047505653	1.04007547
Quinone oxidoreductase 1 OS=Escherichia coli (strain K12) GN=qorA PE=1 SV=1	C	sp|P28304|QOR1_ECOLI	0.588564081	0.802066009	1.362750524
D-methionine-binding lipoprotein MetQ OS=Escherichia coli (strain K12) GN=metQ PE=1 SV=2	P	sp|P28635|METQ_ECOLI	0.793576595	0.813775664	1.025453207
ATP-binding/permease protein CydD OS=Escherichia coli (strain K12) GN=cydD PE=1 SV=3	C	sp|P29018|CYDD_ECOLI	22.08055747	23.59905046	1.068770591
3-isopropylmalate dehydrogenase OS=Escherichia coli (strain K12) GN=leuB PE=1 SV=3	E	sp|P30125|LEU3_ECOLI	0.570357533	0.587273481	1.029658498
3-isopropylmalate dehydratase small subunit OS=Escherichia coli (strain K12) GN=leuD PE=1 SV=3	E	sp|P30126|LEUD_ECOLI	1	1	1
Uncharacterized protein YbiB OS=Escherichia coli (strain K12) GN=ybiB PE=1 SV=1	E	sp|P30177|YBIB_ECOLI	0.636349822	0.830248343	1.30470429
Uncharacterized oxidoreductase YbiC OS=Escherichia coli (strain K12) GN=ybiC PE=1 SV=2	C	sp|P30178|YBIC_ECOLI	1.571429282	1.036375125	0.659511145
Methionine import ATP-binding protein MetN OS=Escherichia coli (strain K12) GN=metN PE=1 SV=4	P	sp|P30750|METN_ECOLI	0.569029161	0.606754611	1.06629792
Exoribonuclease 2 OS=Escherichia coli (strain K12) GN=rnb PE=1 SV=3	K	sp|P30850|RNB_ECOLI	1.024195009	0.714882828	0.697994837
3-methyl-2-oxobutanoate hydroxymethyltransferase OS=Escherichia coli (strain K12) GN=panB PE=1 SV=1	H	sp|P31057|PANB_ECOLI	1.110131347	1.10802406	0.998101767
Phosphoglucosamine mutase OS=Escherichia coli (strain K12) GN=glmM PE=1 SV=3	G	sp|P31120|GLMM_ECOLI	0.461824603	0.554755739	1.20122604
Molecular chaperone Hsp31 and glyoxalase 3 OS=Escherichia coli (strain K12) GN=hchA PE=1 SV=3	R	sp|P31658|HCHA_ECOLI	0.592766098	0.773384471	1.30470429
Pantothenate synthetase OS=Escherichia coli (strain K12) GN=panC PE=1 SV=1	H	sp|P31663|PANC_ECOLI	0.902907593	0.784649794	0.86902558
Alpha,alpha-trehalose-phosphate synthase [UDP-forming] OS=Escherichia coli (strain K12) GN=otsA PE=1 SV=3	G	sp|P31677|OTSA_ECOLI	1.057779935	0.280811022	0.265472064
Chaperone protein FimC OS=Escherichia coli (strain K12) GN=fimC PE=1 SV=3	O	sp|P31697|FIMC_ECOLI	0.101741624	0.728474505	7.160043998
GTP-binding protein TypA/BipA OS=Escherichia coli (strain K12) GN=typA PE=1 SV=2	T	sp|P32132|TYPA_ECOLI	0.983110328	1.020957081	1.038496954
Diphosphomevalonate decarboxylase OS=Saccharomyces cerevisiae (strain ATCC 204508 / S288c) GN=MVD1 PE=1 SV=2		sp|P32377|MVD1_YEAST	0.725918566	0.938261791	1.292516593
Glucans biosynthesis protein G OS=Escherichia coli (strain K12) GN=mdoG PE=1 SV=1	P	sp|P33136|OPGG_ECOLI	1.386048518	1.263641082	0.911686038
Glycine dehydrogenase (decarboxylating) OS=Escherichia coli (strain K12) GN=gcvP PE=1 SV=3	E	sp|P33195|GCSP_ECOLI	0.231329848	0.471834585	2.039661501
Protein YebF OS=Escherichia coli (strain K12) GN=yebF PE=1 SV=2	P	sp|P33219|YEBF_ECOLI	0.188889519	0.188889519	1
Putative osmoprotectant uptake system substrate-binding protein OsmF OS=Escherichia coli (strain K12) GN=osmF PE=2 SV=1	E	sp|P33362|OSMF_ECOLI	0.281836953	0.394593519	1.400077297
Transketolase 2 OS=Escherichia coli (strain K12) GN=tktB PE=1 SV=1	G	sp|P33570|TKT2_ECOLI	0.895707127	0.612836356	0.684192787
NADH-quinone oxidoreductase subunit C/D OS=Escherichia coli...	C	sp|P33599|NUOCD_ECOLI	26.472	13.792	0.521003324
NADH-quinone oxidoreductase subunit G OS=Escherichia coli (strain K12) GN=nuoG PE=1 SV=4	C	sp|P33602|NUOG_ECOLI	2.324763385	2.460234496	1.058273075
Alkyl hydroperoxide reductase subunit F OS=Escherichia coli (strain K12) GN=ahpF PE=1 SV=2	O	sp|P35340|AHPF_ECOLI	1.103188074	1.228497103	1.113588093
Aconitate hydratase 2 OS=Escherichia coli (strain K12) GN=acnB...	C	sp|P36683|ACON2_ECOLI	73.274	49.627	0.677279799
Phosphoglucomutase OS=Escherichia coli (strain K12) GN=pgm PE=1 SV=1	G	sp|P36938|PGM_ECOLI	0.967956766	0.984921096	1.017525917
Formyltetrahydrofolate deformylase OS=Escherichia coli (strain K12) GN=purU PE=1 SV=1	F	sp|P37051|PURU_ECOLI	1.28515869	1.148801495	0.893898554
Peptidase B OS=Escherichia coli (strain K12) GN=pepB PE=3 SV=2	E	sp|P37095|PEPB_ECOLI	1.431370012	1.250180192	0.873415107
Outer membrane protein slp OS=Escherichia coli (strain K12) GN=slp PE=1 SV=1	M	sp|P37194|SLP_ECOLI	0.630803571	0.464955357	0.737084218
Multidrug resistance protein MdtE OS=Escherichia coli (strain K12) GN=mdtE PE=1 SV=1	M	sp|P37636|MDTE_ECOLI	0.235432607	0.235432607	1
2-dehydro-3-deoxygluconokinase OS=Escherichia coli (strain K12) GN=kdgK PE=1 SV=1	G	sp|P37647|KDGK_ECOLI	0.964771607	0.935896593	0.970070622
Glyoxylate/hydroxypyruvate reductase B OS=Escherichia coli (strain K12) GN=ghrB PE=1 SV=3	C	sp|P37666|GHRB_ECOLI	0.923249826	0.851281213	0.922048603
2,3-bisphosphoglycerate-independent phosphoglycerate mutase OS=Escherichia coli (strain K12) GN=gpmI PE=1 SV=1	G	sp|P37689|GPMI_ECOLI	1.001923156	1.151356438	1.149146451
Glucose-1-phosphate thymidylyltransferase 1 OS=Escherichia...	M	sp|P37744|RMLA1_ECOLI	16.5741	1	0.060335101
UDP-galactopyranose mutase OS=Escherichia coli (strain K12) GN=glf PE=1 SV=1	M	sp|P37747|GLF_ECOLI	1.054137907	0.87258593	0.827772082
dTDP-glucose 4,6-dehydratase 1 OS=Escherichia coli (strain...	M	sp|P37759|RMLB1_ECOLI	26.488	14.393	0.543378133
2-dehydro-3-deoxy-D-gluconate 5-dehydrogenase OS=Escherichia coli (strain K12) GN=kduD PE=3 SV=2	I	sp|P37769|KDUD_ECOLI	0.895931082	0.977463272	1.091002747
Sulfite reductase [NADPH] flavoprotein alpha-component OS=Escherichia coli (strain K12) GN=cysJ PE=1 SV=4	P	sp|P38038|CYSJ_ECOLI	1.058830582	0.765534014	0.722999531
High-affinity zinc uptake system protein ZnuA OS=Escherichia coli (strain K12) GN=znuA PE=1 SV=4	P	sp|P39172|ZNUA_ECOLI	0.146283212	0.523829405	3.580926315
Universal stress protein G OS=Escherichia coli (strain K12) GN=uspG PE=1 SV=2	T	sp|P39177|USPG_ECOLI	0.267995926	4.465884119	16.664
50S ribosomal protein L3 glutamine methyltransferase OS=Escherichia coli (strain K12) GN=prmB PE=1 SV=3	J	sp|P39199|PRMB_ECOLI	0.862418848	1.223818337	1.419053329
NADP-dependent 3-hydroxy acid dehydrogenase YdfG OS=Escherichia coli (strain K12) GN=ydfG PE=1 SV=2	R	sp|P39831|YDFG_ECOLI	0.968252396	0.772898145	0.798240364
GTPase ObgE/CgtA OS=Escherichia coli (strain K12) GN=obgE PE=1 SV=1	R	sp|P42641|OBG_ECOLI	0.859903674	1.263389434	1.469222044
FKBP-type peptidyl-prolyl cis-trans isomerase FkpA OS=Escherichia coli (strain K12) GN=fkpA PE=1 SV=1	O	sp|P45523|FKBA_ECOLI	1.000577078	1.225079829	1.22437327
ProP effector OS=Escherichia coli (strain K12) GN=proQ PE=1 SV=2	E	sp|P45577|PROQ_ECOLI	1.125919661	1.192041244	1.058726733
Transcriptional regulatory protein RstA OS=Escherichia coli (strain K12) GN=rstA PE=1 SV=2	K	sp|P52108|RSTA_ECOLI	2.257391181	1.288665873	0.570865113
D-lactate dehydrogenase OS=Escherichia coli (strain K12) GN=ldhA PE=1 SV=1	C	sp|P52643|LDHD_ECOLI	0.867468155	0.746815515	0.860914041
6-phosphogluconolactonase OS=Escherichia coli (strain K12) GN=pgl PE=1 SV=2	G	sp|P52697|6PGL_ECOLI	0.842064057	0.243272867	0.288900666
RNA polymerase-associated protein RapA OS=Escherichia coli (strain K12) GN=rapA PE=1 SV=2	L	sp|P60240|RAPA_ECOLI	1.155064067	0.904228158	0.782838099
50S ribosomal protein L2 OS=Escherichia coli (strain K12) GN=rplB PE=1 SV=2	J	sp|P60422|RL2_ECOLI	0.853490285	0.963301373	1.128661204
50S ribosomal protein L3 OS=Escherichia coli (strain K12) GN=rplC PE=1 SV=1	J	sp|P60438|RL3_ECOLI	1.001884346	1.033675082	1.031730944
50S ribosomal protein L24 OS=Escherichia coli (strain K12) GN=rplX PE=1 SV=2	J	sp|P60624|RL24_ECOLI	1.039992335	1.168342227	1.123414268
Agmatinase OS=Escherichia coli (strain K12) GN=speB PE=1 SV=1	E	sp|P60651|SPEB_ECOLI	1.132457272	1.147049339	1.012885314
Octanoyltransferase OS=Escherichia coli (strain K12) GN=lipB PE=1 SV=1	H	sp|P60720|LIPB_ECOLI	1.06199774	1.967054872	1.852221335
50S ribosomal protein L4 OS=Escherichia coli (strain K12) GN=rplD PE=1 SV=1	J	sp|P60723|RL4_ECOLI	0.894317318	1.015391056	1.135381185
ATP phosphoribosyltransferase OS=Escherichia coli (strain K12) GN=hisG PE=1 SV=1	E	sp|P60757|HIS1_ECOLI	0.868341337	0.691891393	0.796796563
Elongation factor 4 OS=Escherichia coli (strain K12) GN=lepA PE=1 SV=1	M	sp|P60785|LEPA_ECOLI	2.343228934	2.239402482	0.955690863
Histidine--tRNA ligase OS=Escherichia coli (strain K12) GN=hisS PE=1 SV=2	J	sp|P60906|SYH_ECOLI	0.949272912	0.830643992	0.875031808
50S ribosomal protein L22 OS=Escherichia coli (strain K12) GN=rplV PE=1 SV=1	J	sp|P61175|RL22_ECOLI	0.722527054	0.899977138	1.245596456
Carbonic anhydrase 2 OS=Escherichia coli (strain K12) GN=can PE=1 SV=1	P	sp|P61517|CAN_ECOLI	1.360776459	1.317623494	0.968287984
6,7-dimethyl-8-ribityllumazine synthase OS=Escherichia coli (strain K12) GN=ribE PE=1 SV=1	H	sp|P61714|RISB_ECOLI	0.983832576	1.1115645	1.129830956
Malate dehydrogenase OS=Escherichia coli (strain K12) GN=mdh PE=1 SV=1	C	sp|P61889|MDH_ECOLI	0.874383317	0.996766303	1.139964914
Flavodoxin-1 OS=Escherichia coli (strain K12) GN=fldA PE=1 SV=2	C	sp|P61949|FLAV_ECOLI	1.15661521	1.042979115	0.901751166
50S ribosomal protein L5 OS=Escherichia coli (strain K12) GN=rplE PE=1 SV=2	J	sp|P62399|RL5_ECOLI	0.986309268	1.064096857	1.078867341
2,3-bisphosphoglycerate-dependent phosphoglycerate mutase OS=Escherichia coli (strain K12) GN=gpmA PE=1 SV=2	G	sp|P62707|GPMA_ECOLI	0.82374471	0.910711763	1.105575249
UPF0325 protein YaeH OS=Escherichia coli (strain K12) GN=yaeH PE=3 SV=1	S	sp|P62768|YAEH_ECOLI	0.808447309	0.547586857	0.677331536
Fe/S biogenesis protein NfuA OS=Escherichia coli (strain K12) GN=nfuA PE=1 SV=1	O	sp|P63020|NFUA_ECOLI	1.009455947	0.979429954	0.970255272
Phosphoheptose isomerase OS=Escherichia coli (strain K12) GN=gmhA PE=1 SV=1	E	sp|P63224|GMHA_ECOLI	0.807396316	0.813873733	1.008022599
Probable glutamate/gamma-aminobutyrate antiporter OS=Escherichia coli (strain K12) GN=gadC PE=1 SV=1	E	sp|P63235|GADC_ECOLI	0.142979921	0.094444759	0.660545611
Chaperone modulatory protein CbpM OS=Escherichia coli (strain K12) GN=cbpM PE=1 SV=1	S	sp|P63264|CBPM_ECOLI	3.98945	3.1417	0.787502037
Chaperone protein ClpB OS=Escherichia coli (strain K12) GN=clpB PE=1 SV=1	O	sp|P63284|CLPB_ECOLI	1.087826266	0.991539357	0.911486869
Uncharacterized protein YdiH OS=Escherichia coli (strain K12) GN=ydiH PE=4 SV=2	S	sp|P64476|YDIH_ECOLI	3.413557077	2.294167744	0.672075402
Uncharacterized protein YqjD OS=Escherichia coli (strain K12) GN=yqjD PE=1 SV=1	S	sp|P64581|YQJD_ECOLI	1.09546131	1.084027778	0.989562816
Probable phospholipid ABC transporter-binding protein MlaD OS=Escherichia coli (strain K12) GN=mlaD PE=1 SV=1	Q	sp|P64604|MLAD_ECOLI	1.497400735	1.308461056	0.873821566
ADP-L-glycero-D-manno-heptose-6-epimerase OS=Escherichia coli (strain K12) GN=hldD PE=1 SV=1	M	sp|P67910|HLDD_ECOLI	0.99455882	0.92633479	0.93140272
Autonomous glycyl radical cofactor OS=Escherichia coli (strain K12) GN=grcA PE=1 SV=1	S	sp|P68066|GRCA_ECOLI	0.582428864	0.557629068	0.957420044
Stationary-phase-induced ribosome-associated protein OS=Escherichia coli (strain K12) GN=sra PE=1 SV=1	J	sp|P68191|SRA_ECOLI	0.619236464	1.089794231	1.759899965
30S ribosomal protein S21 OS=Escherichia coli (strain K12) GN=rpsU PE=1 SV=2	J	sp|P68679|RS21_ECOLI	0.980123437	0.978787461	0.998636931
50S ribosomal protein L25 OS=Escherichia coli (strain K12) GN=rplY PE=1 SV=1	J	sp|P68919|RL25_ECOLI	0.930383534	1.004988632	1.080187466
Adenylate kinase OS=Escherichia coli (strain K12) GN=adk PE=1 SV=1	F	sp|P69441|KAD_ECOLI	0.873865574	0.915250289	1.047358216
Adenine phosphoribosyltransferase OS=Escherichia coli (strain K12) GN=apt PE=1 SV=1	F	sp|P69503|APT_ECOLI	1.112116674	1.014909825	0.91259294
Major outer membrane lipoprotein Lpp OS=Escherichia coli (strain K12) GN=lpp PE=1 SV=1	M	sp|P69776|LPP_ECOLI	1.205440255	1.019160419	0.845467384
Glucose-specific phosphotransferase enzyme IIA component OS=Escherichia coli (strain K12) GN=crr PE=1 SV=2	G	sp|P69783|PTGA_ECOLI	1.074652322	1.056093605	0.982730491
PTS system glucose-specific EIICB component OS=Escherichia...	G	sp|P69786|PTGCB_ECOLI	14.1909	6.468	0.455785045
PTS system mannose-specific EIIAB component OS=Escherichia...	G	sp|P69797|PTNAB_ECOLI	53.945	20.613	0.38211141
Glutamate decarboxylase alpha OS=Escherichia coli (strain K12) GN=gadA PE=1 SV=1	E	sp|P69908|DCEA_ECOLI	0.738799438	0.49698793	0.672696681
Glutamate decarboxylase beta OS=Escherichia coli (strain K12) GN=gadB PE=1 SV=1	E	sp|P69910|DCEB_ECOLI	0.762486767	0.527174959	0.691388994
Uncharacterized lipoprotein YbjP OS=Escherichia coli (strain K12) GN=ybjP PE=1 SV=1	S	sp|P75818|YBJP_ECOLI	0.9241693	0.925474428	1.001412217
NADPH-dependent curcumin reductase OS=Escherichia coli (strain K12) GN=curA PE=1 SV=3	S	sp|P76113|CURA_ECOLI	0.924846645	0.52476887	0.567411768
Probable L,D-transpeptidase YnhG OS=Escherichia coli (strain K12) GN=ynhG PE=1 SV=1	S	sp|P76193|YNHG_ECOLI	0.301605382	0.556914609	1.8465009
Metal-binding protein ZinT OS=Escherichia coli (strain K12) GN=zinT PE=1 SV=1	P	sp|P76344|ZINT_ECOLI	0.042863266	0.223951993	5.2248
Acetyl-CoA acetyltransferase OS=Escherichia coli (strain K12) GN=atoB PE=3 SV=1	I	sp|P76461|ATOB_ECOLI	1.271356889	1.328643111	1.04505912
Uncharacterized protein YbbN OS=Escherichia coli (strain K12) GN=ybbN PE=1 SV=2	O	sp|P77395|YBBN_ECOLI	1.076560995	1.002517734	0.931222419
Glutaminase 1 OS=Escherichia coli (strain K12) GN=glsA1 PE=1...	E	sp|P77454|GLSA1_ECOLI	3.98945	1	0.250661119
Uncharacterized symporter YdjN OS=Escherichia coli (strain K12) GN=ydjN PE=3 SV=1	R	sp|P77529|YDJN_ECOLI	1.986786665	1.436359153	0.722955906
Uncharacterized lipoprotein YbaY OS=Escherichia coli (strain K12) GN=ybaY PE=4 SV=1	S	sp|P77717|YBAY_ECOLI	0.775996576	0.667997218	0.860824956
Oligopeptide transport ATP-binding protein OppF OS=Escherichia coli (strain K12) GN=oppF PE=3 SV=1	E	sp|P77737|OPPF_ECOLI	1.188976048	0.962624271	0.809624612
Outer membrane protein assembly factor BamB OS=Escherichia coli (strain K12) GN=bamB PE=1 SV=1	M	sp|P77774|BAMB_ECOLI	1.319469669	1.04738938	0.793795723
Protein YdgA OS=Escherichia coli (strain K12) GN=ydgA PE=1 SV=1	S	sp|P77804|YDGA_ECOLI	1.288483962	1.180012296	0.915814501
Isopentenyl-diphosphate Delta-isomerase OS=Escherichia coli (strain K12) GN=idi PE=1 SV=1	I	sp|Q46822|IDI_ECOLI	0.979900266	1.043641203	1.065048392
Alcohol dehydrogenase YqhD OS=Escherichia coli (strain K12) GN=yqhD PE=1 SV=1	C	sp|Q46856|YQHD_ECOLI	0.923649205	0.817343535	0.884906879
2,5-diketo-D-gluconic acid reductase A OS=Escherichia coli (strain K12) GN=dkgA PE=1 SV=3	C	sp|Q46857|DKGA_ECOLI	0.283570654	0.492439465	1.736567088
4-deoxy-L-threo-5-hexosulose-uronate ketol-isomerase OS=Escherichia coli (strain K12) GN=kduI PE=1 SV=1	G	sp|Q46938|KDUI_ECOLI	0.849864404	1.043557858	1.227911009
Taurine-binding periplasmic protein OS=Escherichia coli (strain K12) GN=tauA PE=1 SV=1	P	sp|Q47537|TAUA_ECOLI	0.428179176	0.884643222	2.066058492
Epi-isozizaene synthase OS=Streptomyces coelicolor (strain ATCC BAA-471 / A3(2) / M145) GN=cyc1 PE=1 SV=1		sp|Q9K499|CYC1_STRCO	1	1	1
Aminoglycoside 3'-phosphotransferase (APH) kanamycin/neomycin resistance protein OS=Escherichia coli GN=aph PE=4 SV=1	R	tr|Q08JA8|Q08JA8_ECOLX	1.034503457	1.011052697	0.977331386
