# Supplementary material for: Restoration of biofuel production levels and increased tolerance under ionic liquid stress is enabled by a mutation in the essential Escherichia coli gene cydC
Source: Microb Cell Fact. 2018 Oct 8;17:159. doi: 10.1186/s12934-018-1006-8 (PMC6174563; doi:10.1186/s12934-018-1006-8)
Supplement: Supplementary file 4 — Additional file 4. Targeted MRM proteomics raw data for cydC-D86G and control strains. [file 12934_2018_1006_MOESM4_ESM.txt]

Target ID	Comparison	p-value	adj-pvalue	Fold change (Log 2 base)	DiffExpressionGroup	Group
AccD	EMIM effect_Mutant	6.42E-01	6.96E-01	0.02	not significant	not significant in EMIM effect_Mutant
AcnB	EMIM effect_Mutant	2.39E-02	3.19E-02	-0.41	significant - weak or no effect	significant - weak or no effect in EMIM effect_Mutant
AdhP	EMIM effect_Mutant	2.49E-08	3.98E-07	2.33	significant up-regulated	significant up-regulated in EMIM effect_Mutant
Can	EMIM effect_Mutant	2.84E-06	9.55E-06	-1.48	significant down-regulated	significant down-regulated in EMIM effect_Mutant
CysH	EMIM effect_Mutant	7.57E-01	7.94E-01	-0.03	not significant	not significant in EMIM effect_Mutant
CysI	EMIM effect_Mutant	1.73E-01	2.08E-01	-0.18	not significant	not significant in EMIM effect_Mutant
CysN	EMIM effect_Mutant	4.19E-08	4.47E-07	3.63	significant up-regulated	significant up-regulated in EMIM effect_Mutant
DegP	EMIM effect_Mutant	6.92E-09	3.98E-07	1.29	significant up-regulated	significant up-regulated in EMIM effect_Mutant
FabF	EMIM effect_Mutant	6.12E-07	3.56E-06	1.1	significant up-regulated	significant up-regulated in EMIM effect_Mutant
FbaB	EMIM effect_Mutant	2.01E-01	2.34E-01	0.65	not significant	not significant in EMIM effect_Mutant
Fbp	EMIM effect_Mutant	1.16E-05	2.76E-05	-1.54	significant down-regulated	significant down-regulated in EMIM effect_Mutant
Fdx	EMIM effect_Mutant	1.22E-01	1.54E-01	0.12	not significant	not significant in EMIM effect_Mutant
Ffh	EMIM effect_Mutant	2.67E-05	5.69E-05	-0.6	significant - weak or no effect	significant - weak or no effect in EMIM effect_Mutant
FtsZ	EMIM effect_Mutant	6.23E-06	1.66E-05	1.35	significant up-regulated	significant up-regulated in EMIM effect_Mutant
GabT	EMIM effect_Mutant	2.82E-04	4.74E-04	-0.78	significant - weak or no effect	significant - weak or no effect in EMIM effect_Mutant
GadB	EMIM effect_Mutant	3.86E-06	1.12E-05	-3.16	significant down-regulated	significant down-regulated in EMIM effect_Mutant
GltB	EMIM effect_Mutant	3.35E-06	1.07E-05	-1.45	significant down-regulated	significant down-regulated in EMIM effect_Mutant
GltD	EMIM effect_Mutant	1.70E-02	2.31E-02	-1	significant - weak or no effect	significant - weak or no effect in EMIM effect_Mutant
GlyQ	EMIM effect_Mutant	4.08E-04	6.70E-04	-0.56	significant - weak or no effect	significant - weak or no effect in EMIM effect_Mutant
GpmI	EMIM effect_Mutant	6.20E-06	1.66E-05	-0.45	significant - weak or no effect	significant - weak or no effect in EMIM effect_Mutant
GrxB	EMIM effect_Mutant	1.43E-06	6.74E-06	-2.54	significant down-regulated	significant down-regulated in EMIM effect_Mutant
GrxC	EMIM effect_Mutant	1.64E-08	3.98E-07	-1.27	significant down-regulated	significant down-regulated in EMIM effect_Mutant
GrxD	EMIM effect_Mutant	5.14E-01	5.67E-01	-0.03	not significant	not significant in EMIM effect_Mutant
GshB	EMIM effect_Mutant	5.11E-03	7.43E-03	-0.25	significant - weak or no effect	significant - weak or no effect in EMIM effect_Mutant
IscU	EMIM effect_Mutant	7.10E-05	1.39E-04	1.08	significant up-regulated	significant up-regulated in EMIM effect_Mutant
KatE	EMIM effect_Mutant	8.18E-08	7.47E-07	-2.75	significant down-regulated	significant down-regulated in EMIM effect_Mutant
LepA	EMIM effect_Mutant	5.23E-03	7.43E-03	0.24	significant - weak or no effect	significant - weak or no effect in EMIM effect_Mutant
LipB	EMIM effect_Mutant	1.29E-04	2.43E-04	-1.51	significant down-regulated	significant down-regulated in EMIM effect_Mutant
MalP	EMIM effect_Mutant	1.58E-06	6.74E-06	-1.49	significant down-regulated	significant down-regulated in EMIM effect_Mutant
ManX	EMIM effect_Mutant	6.74E-07	3.59E-06	-1.06	significant down-regulated	significant down-regulated in EMIM effect_Mutant
NuoC	EMIM effect_Mutant	7.16E-05	1.39E-04	-1.09	significant down-regulated	significant down-regulated in EMIM effect_Mutant
NuoG	EMIM effect_Mutant	9.83E-06	2.42E-05	-1.08	significant down-regulated	significant down-regulated in EMIM effect_Mutant
OsmC	EMIM effect_Mutant	3.44E-03	5.13E-03	-1.13	significant down-regulated	significant down-regulated in EMIM effect_Mutant
PanB	EMIM effect_Mutant	3.14E-08	4.02E-07	-0.97	significant - weak or no effect	significant - weak or no effect in EMIM effect_Mutant
PepB	EMIM effect_Mutant	2.62E-05	5.69E-05	0.75	significant - weak or no effect	significant - weak or no effect in EMIM effect_Mutant
PfkA	EMIM effect_Mutant	2.64E-06	9.39E-06	-1.14	significant down-regulated	significant down-regulated in EMIM effect_Mutant
PheS	EMIM effect_Mutant	7.20E-01	7.68E-01	0.05	not significant	not significant in EMIM effect_Mutant
PoxB	EMIM effect_Mutant	1.07E-01	1.39E-01	-0.18	not significant	not significant in EMIM effect_Mutant
Psd	EMIM effect_Mutant	3.28E-01	3.69E-01	-0.21	not significant	not significant in EMIM effect_Mutant
PspA	EMIM effect_Mutant	8.24E-01	8.50E-01	0.06	not significant	not significant in EMIM effect_Mutant
PtsG	EMIM effect_Mutant	1.75E-06	7.01E-06	-1.36	significant down-regulated	significant down-regulated in EMIM effect_Mutant
PurB	EMIM effect_Mutant	6.56E-05	1.35E-04	-0.8	significant - weak or no effect	significant - weak or no effect in EMIM effect_Mutant
PykA	EMIM effect_Mutant	9.50E-01	9.50E-01	0	not significant	not significant in EMIM effect_Mutant
PykF	EMIM effect_Mutant	2.03E-06	7.64E-06	-1.89	significant down-regulated	significant down-regulated in EMIM effect_Mutant
RfbB	EMIM effect_Mutant	2.39E-04	4.14E-04	-0.6	significant - weak or no effect	significant - weak or no effect in EMIM effect_Mutant
RhlB	EMIM effect_Mutant	1.62E-07	1.15E-06	-1.29	significant down-regulated	significant down-regulated in EMIM effect_Mutant
RpmA	EMIM effect_Mutant	5.68E-04	9.09E-04	-1.09	significant down-regulated	significant down-regulated in EMIM effect_Mutant
RpsI	EMIM effect_Mutant	1.41E-01	1.73E-01	-0.43	not significant	not significant in EMIM effect_Mutant
SdhA	EMIM effect_Mutant	8.46E-03	1.18E-02	0.12	significant - weak or no effect	significant - weak or no effect in EMIM effect_Mutant
Slp	EMIM effect_Mutant	1.52E-07	1.15E-06	-2.91	significant down-regulated	significant down-regulated in EMIM effect_Mutant
SohB	EMIM effect_Mutant	5.84E-04	9.12E-04	-0.47	significant - weak or no effect	significant - weak or no effect in EMIM effect_Mutant
TufA	EMIM effect_Mutant	2.30E-01	2.63E-01	-0.1	not significant	not significant in EMIM effect_Mutant
UgpB	EMIM effect_Mutant	1.34E-03	2.04E-03	-3.94	significant down-regulated	significant down-regulated in EMIM effect_Mutant
UspG	EMIM effect_Mutant	2.56E-07	1.64E-06	-1.72	significant down-regulated	significant down-regulated in EMIM effect_Mutant
WrbA	EMIM effect_Mutant	3.62E-06	1.10E-05	-2.21	significant down-regulated	significant down-regulated in EMIM effect_Mutant
YajQ	EMIM effect_Mutant	1.54E-06	6.74E-06	-0.64	significant - weak or no effect	significant - weak or no effect in EMIM effect_Mutant
YbaY	EMIM effect_Mutant	1.60E-04	2.93E-04	-1.34	significant down-regulated	significant down-regulated in EMIM effect_Mutant
YbeD	EMIM effect_Mutant	1.98E-01	2.34E-01	0.5	not significant	not significant in EMIM effect_Mutant
YbgI	EMIM effect_Mutant	2.37E-04	4.14E-04	-0.84	significant - weak or no effect	significant - weak or no effect in EMIM effect_Mutant
YcaC	EMIM effect_Mutant	2.18E-08	3.98E-07	-2.8	significant down-regulated	significant down-regulated in EMIM effect_Mutant
YdiH	EMIM effect_Mutant	1.10E-01	1.41E-01	-1.44	not significant	not significant in EMIM effect_Mutant
YeeX	EMIM effect_Mutant	8.68E-01	8.82E-01	-0.01	not significant	not significant in EMIM effect_Mutant
YgaU	EMIM effect_Mutant	1.51E-05	3.45E-05	-1.94	significant down-regulated	significant down-regulated in EMIM effect_Mutant
ZapB	EMIM effect_Mutant	8.88E-06	2.27E-05	0.64	significant - weak or no effect	significant - weak or no effect in EMIM effect_Mutant
AccD	EMIM effect_WT	6.30E-01	6.50E-01	-0.03	not significant	not significant in EMIM effect_WT
AcnB	EMIM effect_WT	4.40E-02	5.42E-02	-0.14	significant - weak or no effect	significant - weak or no effect in EMIM effect_WT
AdhP	EMIM effect_WT	6.11E-12	3.91E-10	2.96	significant up-regulated	significant up-regulated in EMIM effect_WT
Can	EMIM effect_WT	2.19E-05	6.09E-05	-0.93	significant - weak or no effect	significant - weak or no effect in EMIM effect_WT
CysH	EMIM effect_WT	7.60E-06	2.70E-05	-1.23	significant down-regulated	significant down-regulated in EMIM effect_WT
CysI	EMIM effect_WT	6.15E-04	1.01E-03	-0.29	significant - weak or no effect	significant - weak or no effect in EMIM effect_WT
CysN	EMIM effect_WT	5.59E-04	9.41E-04	1.71	significant up-regulated	significant up-regulated in EMIM effect_WT
DegP	EMIM effect_WT	1.41E-05	4.61E-05	1.02	significant up-regulated	significant up-regulated in EMIM effect_WT
FabF	EMIM effect_WT	5.96E-07	3.47E-06	1.15	significant up-regulated	significant up-regulated in EMIM effect_WT
FbaB	EMIM effect_WT	1.07E-01	1.18E-01	-0.99	not significant	not significant in EMIM effect_WT
Fbp	EMIM effect_WT	2.70E-07	2.23E-06	-1.29	significant down-regulated	significant down-regulated in EMIM effect_WT
Fdx	EMIM effect_WT	1.02E-01	1.14E-01	0.22	not significant	not significant in EMIM effect_WT
Ffh	EMIM effect_WT	2.13E-01	2.23E-01	-0.17	not significant	not significant in EMIM effect_WT
FtsZ	EMIM effect_WT	1.06E-04	2.05E-04	1.04	significant up-regulated	significant up-regulated in EMIM effect_WT
GabT	EMIM effect_WT	2.34E-02	3.00E-02	-0.12	significant - weak or no effect	significant - weak or no effect in EMIM effect_WT
GadB	EMIM effect_WT	4.96E-07	3.18E-06	-2.58	significant down-regulated	significant down-regulated in EMIM effect_WT
GltB	EMIM effect_WT	3.29E-05	8.77E-05	-1.35	significant down-regulated	significant down-regulated in EMIM effect_WT
GltD	EMIM effect_WT	3.52E-03	5.00E-03	-1.4	significant down-regulated	significant down-regulated in EMIM effect_WT
GlyQ	EMIM effect_WT	9.33E-05	1.93E-04	-0.42	significant - weak or no effect	significant - weak or no effect in EMIM effect_WT
GpmI	EMIM effect_WT	2.66E-06	1.14E-05	-0.51	significant - weak or no effect	significant - weak or no effect in EMIM effect_WT
GrxB	EMIM effect_WT	1.43E-06	7.03E-06	-2.26	significant down-regulated	significant down-regulated in EMIM effect_WT
GrxC	EMIM effect_WT	4.40E-08	5.63E-07	-1.63	significant down-regulated	significant down-regulated in EMIM effect_WT
GrxD	EMIM effect_WT	4.80E-04	8.31E-04	-0.43	significant - weak or no effect	significant - weak or no effect in EMIM effect_WT
GshB	EMIM effect_WT	3.51E-02	4.40E-02	-0.16	significant - weak or no effect	significant - weak or no effect in EMIM effect_WT
IscU	EMIM effect_WT	1.93E-05	5.87E-05	0.86	significant - weak or no effect	significant - weak or no effect in EMIM effect_WT
KatE	EMIM effect_WT	3.85E-08	5.63E-07	-2.65	significant down-regulated	significant down-regulated in EMIM effect_WT
LepA	EMIM effect_WT	2.01E-01	2.15E-01	0.15	not significant	not significant in EMIM effect_WT
LipB	EMIM effect_WT	2.12E-05	6.09E-05	-1.64	significant down-regulated	significant down-regulated in EMIM effect_WT
MalP	EMIM effect_WT	2.57E-04	4.70E-04	-0.86	significant - weak or no effect	significant - weak or no effect in EMIM effect_WT
ManX	EMIM effect_WT	6.23E-05	1.53E-04	-0.91	significant - weak or no effect	significant - weak or no effect in EMIM effect_WT
NuoC	EMIM effect_WT	1.44E-05	4.61E-05	-1.17	significant down-regulated	significant down-regulated in EMIM effect_WT
NuoG	EMIM effect_WT	2.67E-03	4.00E-03	-0.85	significant - weak or no effect	significant - weak or no effect in EMIM effect_WT
OsmC	EMIM effect_WT	2.59E-03	4.00E-03	-1.88	significant down-regulated	significant down-regulated in EMIM effect_WT
PanB	EMIM effect_WT	6.93E-05	1.53E-04	-1.12	significant down-regulated	significant down-regulated in EMIM effect_WT
PepB	EMIM effect_WT	1.97E-06	8.99E-06	0.54	significant - weak or no effect	significant - weak or no effect in EMIM effect_WT
PfkA	EMIM effect_WT	6.77E-05	1.53E-04	-1.16	significant down-regulated	significant down-regulated in EMIM effect_WT
PheS	EMIM effect_WT	7.25E-03	9.87E-03	0.32	significant - weak or no effect	significant - weak or no effect in EMIM effect_WT
PoxB	EMIM effect_WT	7.87E-02	9.16E-02	-0.13	not significant	not significant in EMIM effect_WT
Psd	EMIM effect_WT	4.76E-03	6.62E-03	-0.65	significant - weak or no effect	significant - weak or no effect in EMIM effect_WT
PspA	EMIM effect_WT	3.87E-04	6.88E-04	-0.85	significant - weak or no effect	significant - weak or no effect in EMIM effect_WT
PtsG	EMIM effect_WT	9.80E-05	1.96E-04	-1.31	significant down-regulated	significant down-regulated in EMIM effect_WT
PurB	EMIM effect_WT	4.60E-02	5.55E-02	-0.39	significant - weak or no effect	significant - weak or no effect in EMIM effect_WT
PykA	EMIM effect_WT	1.75E-02	2.29E-02	-0.1	significant - weak or no effect	significant - weak or no effect in EMIM effect_WT
PykF	EMIM effect_WT	2.14E-08	5.63E-07	-2.12	significant down-regulated	significant down-regulated in EMIM effect_WT
RfbB	EMIM effect_WT	1.18E-01	1.28E-01	-0.09	not significant	not significant in EMIM effect_WT
RhlB	EMIM effect_WT	5.37E-06	2.02E-05	-1.35	significant down-regulated	significant down-regulated in EMIM effect_WT
RpmA	EMIM effect_WT	1.23E-02	1.63E-02	-0.75	significant - weak or no effect	significant - weak or no effect in EMIM effect_WT
RpsI	EMIM effect_WT	4.80E-02	5.69E-02	-0.59	significant - weak or no effect	significant - weak or no effect in EMIM effect_WT
SdhA	EMIM effect_WT	4.75E-06	1.90E-05	0.66	significant - weak or no effect	significant - weak or no effect in EMIM effect_WT
Slp	EMIM effect_WT	6.41E-08	6.83E-07	-1.72	significant down-regulated	significant down-regulated in EMIM effect_WT
SohB	EMIM effect_WT	2.51E-04	4.70E-04	-0.63	significant - weak or no effect	significant - weak or no effect in EMIM effect_WT
TufA	EMIM effect_WT	2.79E-03	4.06E-03	-0.13	significant - weak or no effect	significant - weak or no effect in EMIM effect_WT
UgpB	EMIM effect_WT	7.54E-04	1.21E-03	-5.85	significant down-regulated	significant down-regulated in EMIM effect_WT
UspG	EMIM effect_WT	2.71E-08	5.63E-07	-1.87	significant down-regulated	significant down-regulated in EMIM effect_WT
WrbA	EMIM effect_WT	2.78E-07	2.23E-06	-1.53	significant down-regulated	significant down-regulated in EMIM effect_WT
YajQ	EMIM effect_WT	6.50E-05	1.53E-04	-0.75	significant - weak or no effect	significant - weak or no effect in EMIM effect_WT
YbaY	EMIM effect_WT	8.43E-07	4.50E-06	-1.49	significant down-regulated	significant down-regulated in EMIM effect_WT
YbeD	EMIM effect_WT	9.63E-02	1.10E-01	-0.19	not significant	not significant in EMIM effect_WT
YbgI	EMIM effect_WT	4.31E-05	1.10E-04	-1.01	significant down-regulated	significant down-regulated in EMIM effect_WT
YcaC	EMIM effect_WT	4.43E-07	3.15E-06	-2.46	significant down-regulated	significant down-regulated in EMIM effect_WT
YdiH	EMIM effect_WT	6.40E-01	6.50E-01	0.17	not significant	not significant in EMIM effect_WT
YeeX	EMIM effect_WT	8.11E-01	8.11E-01	0.02	not significant	not significant in EMIM effect_WT
YgaU	EMIM effect_WT	7.84E-05	1.67E-04	-1.84	significant down-regulated	significant down-regulated in EMIM effect_WT
ZapB	EMIM effect_WT	2.69E-03	4.00E-03	0.34	significant - weak or no effect	significant - weak or no effect in EMIM effect_WT
AccD	Strain construct at EMIM stress	3.32E-02	7.33E-02	0.13	significant - weak or no effect	significant - weak or no effect in Strain construct at EMIM stress
AcnB	Strain construct at EMIM stress	9.76E-06	1.04E-04	-0.94	significant - weak or no effect	significant - weak or no effect in Strain construct at EMIM stress
AdhP	Strain construct at EMIM stress	3.39E-06	3.91E-10	-0.4	significant - weak or no effect	significant - weak or no effect in Strain construct at EMIM stress
Can	Strain construct at EMIM stress	1.04E-02	3.02E-02	-0.4	significant - weak or no effect	significant - weak or no effect in Strain construct at EMIM stress
CysH	Strain construct at EMIM stress	9.66E-03	2.94E-02	0.36	significant - weak or no effect	significant - weak or no effect in Strain construct at EMIM stress
CysI	Strain construct at EMIM stress	6.95E-02	1.35E-01	-0.23	not significant	not significant in Strain construct at EMIM stress
CysN	Strain construct at EMIM stress	2.34E-02	5.55E-02	0.37	significant - weak or no effect	significant - weak or no effect in Strain construct at EMIM stress
DegP	Strain construct at EMIM stress	1.84E-07	7.95E-06	0.95	significant - weak or no effect	significant - weak or no effect in Strain construct at EMIM stress
FabF	Strain construct at EMIM stress	2.94E-03	1.11E-02	0.2	significant - weak or no effect	significant - weak or no effect in Strain construct at EMIM stress
FbaB	Strain construct at EMIM stress	2.83E-01	3.55E-01	-0.32	not significant	not significant in Strain construct at EMIM stress
Fbp	Strain construct at EMIM stress	2.16E-01	2.88E-01	0.11	not significant	not significant in Strain construct at EMIM stress
Fdx	Strain construct at EMIM stress	1.39E-01	2.02E-01	-0.19	not significant	not significant in Strain construct at EMIM stress
Ffh	Strain construct at EMIM stress	2.97E-01	3.58E-01	0.08	not significant	not significant in Strain construct at EMIM stress
FtsZ	Strain construct at EMIM stress	4.18E-01	4.77E-01	0.07	not significant	not significant in Strain construct at EMIM stress
GabT	Strain construct at EMIM stress	5.87E-06	7.52E-05	-0.55	significant - weak or no effect	significant - weak or no effect in Strain construct at EMIM stress
GadB	Strain construct at EMIM stress	1.10E-01	1.76E-01	-0.22	not significant	not significant in Strain construct at EMIM stress
GltB	Strain construct at EMIM stress	5.63E-01	6.32E-01	-0.07	not significant	not significant in Strain construct at EMIM stress
GltD	Strain construct at EMIM stress	1.37E-01	2.02E-01	-0.32	not significant	not significant in Strain construct at EMIM stress
GlyQ	Strain construct at EMIM stress	2.09E-02	5.47E-02	-0.15	significant - weak or no effect	significant - weak or no effect in Strain construct at EMIM stress
GpmI	Strain construct at EMIM stress	1.55E-01	2.11E-01	-0.07	not significant	not significant in Strain construct at EMIM stress
GrxB	Strain construct at EMIM stress	3.83E-01	4.54E-01	0.19	not significant	not significant in Strain construct at EMIM stress
GrxC	Strain construct at EMIM stress	1.81E-03	7.70E-03	0.38	significant - weak or no effect	significant - weak or no effect in Strain construct at EMIM stress
GrxD	Strain construct at EMIM stress	1.30E-04	8.30E-04	0.27	significant - weak or no effect	significant - weak or no effect in Strain construct at EMIM stress
GshB	Strain construct at EMIM stress	2.22E-01	2.89E-01	-0.1	not significant	not significant in Strain construct at EMIM stress
IscU	Strain construct at EMIM stress	5.27E-03	1.87E-02	0.26	significant - weak or no effect	significant - weak or no effect in Strain construct at EMIM stress
KatE	Strain construct at EMIM stress	2.57E-05	2.06E-04	-1.01	significant down-regulated	significant down-regulated in Strain construct at EMIM stress
LepA	Strain construct at EMIM stress	8.58E-02	1.57E-01	0.18	not significant	not significant in Strain construct at EMIM stress
LipB	Strain construct at EMIM stress	1.45E-01	2.06E-01	0.17	not significant	not significant in Strain construct at EMIM stress
MalP	Strain construct at EMIM stress	1.09E-01	1.76E-01	-0.18	not significant	not significant in Strain construct at EMIM stress
ManX	Strain construct at EMIM stress	3.23E-02	7.33E-02	-0.36	significant - weak or no effect	significant - weak or no effect in Strain construct at EMIM stress
NuoC	Strain construct at EMIM stress	2.19E-02	5.47E-02	0.36	significant - weak or no effect	significant - weak or no effect in Strain construct at EMIM stress
NuoG	Strain construct at EMIM stress	6.44E-01	6.87E-01	0.07	not significant	not significant in Strain construct at EMIM stress
OsmC	Strain construct at EMIM stress	4.15E-02	8.86E-02	0.12	significant - weak or no effect	significant - weak or no effect in Strain construct at EMIM stress
PanB	Strain construct at EMIM stress	1.52E-01	2.11E-01	0.08	not significant	not significant in Strain construct at EMIM stress
PepB	Strain construct at EMIM stress	1.23E-01	1.92E-01	0.07	not significant	not significant in Strain construct at EMIM stress
PfkA	Strain construct at EMIM stress	2.88E-01	3.55E-01	0.13	not significant	not significant in Strain construct at EMIM stress
PheS	Strain construct at EMIM stress	6.27E-01	6.80E-01	0.04	not significant	not significant in Strain construct at EMIM stress
PoxB	Strain construct at EMIM stress	1.57E-03	7.19E-03	-0.37	significant - weak or no effect	significant - weak or no effect in Strain construct at EMIM stress
Psd	Strain construct at EMIM stress	9.70E-02	1.68E-01	0.3	not significant	not significant in Strain construct at EMIM stress
PspA	Strain construct at EMIM stress	3.50E-05	2.49E-04	-0.37	significant - weak or no effect	significant - weak or no effect in Strain construct at EMIM stress
PtsG	Strain construct at EMIM stress	8.52E-02	1.57E-01	0.3	not significant	not significant in Strain construct at EMIM stress
PurB	Strain construct at EMIM stress	9.45E-01	9.45E-01	0.01	not significant	not significant in Strain construct at EMIM stress
PykA	Strain construct at EMIM stress	6.61E-03	2.23E-02	-0.11	significant - weak or no effect	significant - weak or no effect in Strain construct at EMIM stress
PykF	Strain construct at EMIM stress	1.00E-01	1.69E-01	0.13	not significant	not significant in Strain construct at EMIM stress
RfbB	Strain construct at EMIM stress	1.92E-04	1.12E-03	-0.42	significant - weak or no effect	significant - weak or no effect in Strain construct at EMIM stress
RhlB	Strain construct at EMIM stress	5.87E-01	6.48E-01	0.05	not significant	not significant in Strain construct at EMIM stress
RpmA	Strain construct at EMIM stress	2.22E-02	5.47E-02	0.3	significant - weak or no effect	significant - weak or no effect in Strain construct at EMIM stress
RpsI	Strain construct at EMIM stress	8.84E-02	1.57E-01	0.22	not significant	not significant in Strain construct at EMIM stress
SdhA	Strain construct at EMIM stress	1.17E-06	2.50E-05	-0.62	significant - weak or no effect	significant - weak or no effect in Strain construct at EMIM stress
Slp	Strain construct at EMIM stress	2.48E-07	7.95E-06	-1.1	significant down-regulated	significant down-regulated in Strain construct at EMIM stress
SohB	Strain construct at EMIM stress	1.55E-02	4.31E-02	0.27	significant - weak or no effect	significant - weak or no effect in Strain construct at EMIM stress
TufA	Strain construct at EMIM stress	4.04E-01	4.70E-01	0.03	not significant	not significant in Strain construct at EMIM stress
UgpB	Strain construct at EMIM stress	7.25E-01	7.61E-01	-0.08	not significant	not significant in Strain construct at EMIM stress
UspG	Strain construct at EMIM stress	3.89E-04	2.08E-03	0.71	significant - weak or no effect	significant - weak or no effect in Strain construct at EMIM stress
WrbA	Strain construct at EMIM stress	1.26E-01	1.92E-01	-0.13	not significant	not significant in Strain construct at EMIM stress
YajQ	Strain construct at EMIM stress	7.53E-01	7.64E-01	0.02	not significant	not significant in Strain construct at EMIM stress
YbaY	Strain construct at EMIM stress	2.42E-01	3.09E-01	-0.08	not significant	not significant in Strain construct at EMIM stress
YbeD	Strain construct at EMIM stress	1.72E-05	1.57E-04	0.49	significant - weak or no effect	significant - weak or no effect in Strain construct at EMIM stress
YbgI	Strain construct at EMIM stress	7.51E-01	7.64E-01	0.05	not significant	not significant in Strain construct at EMIM stress
YcaC	Strain construct at EMIM stress	9.30E-03	2.94E-02	-0.26	significant - weak or no effect	significant - weak or no effect in Strain construct at EMIM stress
YdiH	Strain construct at EMIM stress	6.87E-02	1.35E-01	-0.87	not significant	not significant in Strain construct at EMIM stress
YeeX	Strain construct at EMIM stress	1.07E-03	5.29E-03	0.36	significant - weak or no effect	significant - weak or no effect in Strain construct at EMIM stress
YgaU	Strain construct at EMIM stress	5.50E-02	1.14E-01	-0.2	not significant	not significant in Strain construct at EMIM stress
ZapB	Strain construct at EMIM stress	2.09E-03	8.35E-03	0.3	significant - weak or no effect	significant - weak or no effect in Strain construct at EMIM stress
